# Supplementary material for: Real‐time assay of ribonucleotide reductase activity with a fluorescent RNA aptamer
Source: FEBS Lett. 2025 Dec 1;600(4):467–80. doi: 10.1002/1873-3468.70237 (PMC12926857; doi:10.1002/1873-3468.70237)
Supplement: Supplementary file 1 — File S1. Python script for the estimation of apparent rates of FLARE reactions. [file FEB2-600-467-s002.py]

import pandas as pd
import numpy as np
import matplotlib.pyplot as plt
import seaborn as sns
from scipy.signal import savgol_filter
from scipy.optimize import curve_fit
import os

# Load the data and get file directories
df_path = ''
df_max_values_path = ''

df_dir = os.path.dirname(df_path)
df_max_values_dir = os.path.dirname(df_max_values_path)

df_file_name = os.path.splitext(os.path.basename(df_path))[0]

df = pd.read_csv(df_path)
df_max_values = pd.read_csv(df_max_values_path)

# Apply min-max scaling to the 'Max RFU' column
pc_sample = input("Enter the positive control sample name (e.g., '∆RNR, dN'): ")
pc_dN = input("Enter the positive control sample dNTP input (e.g., '∆RNR, dN'): ")
pc_mean = df_max_values[(df_max_values['Sample'] == pc_sample) & (df_max_values['dNTP Input'] == pc_dN)]['Max RFU'].mean()

nc_sample = input("Enter the negative control sample (e.g., '∆RNR, dD'): ")
nc_mean = df[(df['Set'] == nc_sample) & (df['Cycle'] == 1)]['FAM'].mean()

df['Norm RFU'] = (df['FAM'] - nc_mean) / (pc_mean - nc_mean)

# print(df)
def linear_fit(x, m, b):
    return m*x + b

def sigmoid(x, L, x0, k, b):
    return L / (1 + np.exp(-k * (x - x0))) + b

def sigmoid_second_derivative(x, L, x0, k, b):
    exp_term = np.exp(-k * (x - x0))
    return L * k**2 * exp_term * (exp_term - 1) / (1 + exp_term)**3

# Set common plot parameters
plt.rcParams['font.size'] = 12
plt.rcParams['font.family'] = 'Helvetica Neue'
plt.rcParams['font.style'] = 'normal'
plt.rcParams['svg.fonttype'] = 'none'
sns.set_context('paper')

output_df = pd.DataFrame()

neg_controls = []
for s in df.Set.unique():
    nc = input("Is " + s + " a negative control? (y/n) ")
    if nc == 'y':
        neg_controls.append(s)
print(neg_controls)

# Perform analyses and plot data
for sample in df['Set'].unique():
    sample_df = df[df['Set'] == sample]
    fig, ax1 = plt.subplots(figsize=(10, 6))
    for rep in sample_df['Replicate'].unique():
            print("Sample", sample)
            print("Replicate", rep)
            temp_df = sample_df[(sample_df['Set'] == sample) & (sample_df['Replicate'] == rep)]
            x = (temp_df['Cycle']).tolist()
            y = temp_df['Norm RFU'].tolist()
            max_y = max(y)
            # Make sure the last value of y is equal to the maximum value (to counter photobleaching effects)
            if y[-1] < max_y:
                print("Max y", max_y)
                max_index = y.index(max_y)
                y[max_index + 1:] = [max_y] * (len(y) - max_index - 1)

            # Calculate derivatives on non-smooth data
            dy1 = np.gradient(y, x)
            dy2 = np.gradient(np.gradient(y, x), x)

            # Calculate window size
            polyorder = 3
            window = int(x[np.argmax(dy2)])
            if window % 2 == 0:
                window += 1

            if window <= 5:
                window = 7
            print("window", window)

            # Apply Savitzky-Golay filter to estimate the second-order derivative
            y_smooth = savgol_filter(y, window, polyorder)
            dy2_savgol = np.gradient(np.gradient(y_smooth, x), x)

            # Fit sigmoid function to the smoothed data
            if sample in neg_controls:
                popt, _ = curve_fit(sigmoid, x, y_smooth, maxfev=100000, bounds=(0,1), p0=[0,0,0,0])
            else:
                popt, _ = curve_fit(sigmoid, x, y_smooth, maxfev=10000000, p0=[max(y_smooth), (max(x) + min(x)) / 2, 1, min(y_smooth)])

            # Calculate the second derivative of smoothened data
            dy2_sigmoid = sigmoid_second_derivative(np.array(x), *popt)

            # Derivative transition points
            # max_dy2_x = x[np.argmax(dy2)]    # non-smooth max dy2
            # min_dy2_x = x[np.argmin(dy2)]    # non-smooth min dy2

            max_dy2_x_savgol = np.argmax(dy2_savgol)    # smooth max dy2
            min_dy2_x_savgol = np.argmin(dy2_savgol)    # smooth min dy2

            max_dy2_x_sigmoid = np.argmax(dy2_sigmoid)   # sigmoid max dy2
            min_dy2_x_sigmoid = np.argmin(dy2_sigmoid)    # sigmoid min dy2

            if max_dy2_x_sigmoid >= min_dy2_x_sigmoid:
                max_dy2_x_sigmoid = 1

            # Linear approximations
            initial_end, rapid_start, rapid_end = max_dy2_x_sigmoid, max_dy2_x_sigmoid+0.1, min_dy2_x_sigmoid

            if rapid_start < rapid_end:
                rapid_x = np.array(x)[(np.array(x) >= rapid_start) & (np.array(x) <= rapid_end)]
                rapid_y = np.array(y_smooth)[(np.array(x) >= rapid_start) & (np.array(x) <= rapid_end)]
            else:
                rapid_start = 0
                rapid_x = np.array(x)[(np.array(x) >= rapid_end) & (np.array(x) <= rapid_start)]
                rapid_y = np.array(y_smooth)[(np.array(x) >= rapid_end) & (np.array(x) <= rapid_start)]

            rapid_params, _ = curve_fit(linear_fit, rapid_x, rapid_y, maxfev=100000)
            rate_exponential_phase = rapid_params[0]/6

            # Plotting
            ax1.scatter(x, y_smooth, label=f'{sample} - Norm RFU', color='gray', marker='x')
            ax1.plot(x, sigmoid(np.array(x), *popt), color='g', linestyle='-', label='Fitted Sigmoid')
            ax1.plot(rapid_x, linear_fit(rapid_x, *rapid_params), 'r', label='Rapid Linear Approx')
            ax1.set_xlabel('Time (min)')
            ax1.set_ylabel('Norm. RFU', color='k')

            if rep == 1:
                ax2 = ax1.twinx()
                ax2.plot(x, dy2_savgol, label=f'{sample} - d2 Norm RFU/dt2', color='b', linestyle='--')
                ax2.plot(x, dy2_sigmoid, label=f'{sample} - d2 Norm RFU/dt2 - Sigmoid', color='r', linestyle='--')
                ax2.set_ylabel('d2 Norm. RFU/dt2', color='b')
                ax2.tick_params(axis='y', labelcolor='b')
                ax2.legend()
                ax1.legend()
            if rep == 2:
                ax3 = ax2.twiny()
                ax3.plot(x, dy2_savgol, label=f'{sample} - d2 Norm RFU/dt2', color='b', linestyle='--')
                ax3.plot(x, dy2_sigmoid, label=f'{sample} - d2 Norm RFU/dt2 - Sigmoid', color='r', linestyle='--')
            elif rep == 3:
                ax4 = ax2.twiny()
                ax4.plot(x, dy2_savgol, label=f'{sample} - d2 Norm RFU/dt2', color='b', linestyle='--')
                ax4.plot(x, dy2_sigmoid, label=f'{sample} - d2 Norm RFU/dt2 - Sigmoid', color='r', linestyle='--')
            elif rep == 4:
                ax4 = ax2.twiny()
                ax4.plot(x, dy2_savgol, label=f'{sample} - d2 Norm RFU/dt2', color='b', linestyle='--')
                ax4.plot(x, dy2_sigmoid, label=f'{sample} - d2 Norm RFU/dt2 - Sigmoid', color='r', linestyle='--')
            elif rep == 5:
                ax4 = ax2.twiny()
                ax4.plot(x, dy2_savgol, label=f'{sample} - d2 Norm RFU/dt2', color='b', linestyle='--')
                ax4.plot(x, dy2_sigmoid, label=f'{sample} - d2 Norm RFU/dt2 - Sigmoid', color='r', linestyle='--')
            elif rep == 6:
                ax4 = ax2.twiny()
                ax4.plot(x, dy2_savgol, label=f'{sample} - d2 Norm RFU/dt2', color='b', linestyle='--')
                ax4.plot(x, dy2_sigmoid, label=f'{sample} - d2 Norm RFU/dt2 - Sigmoid', color='r', linestyle='--')


            plt.title('RNR Broccoli Assay - PoC - ' + str(sample))
            ax1.xaxis.set_major_locator(plt.MultipleLocator(6))
            fig.tight_layout()
            if not os.path.exists(os.path.join(df_dir, 'apparent_rate_plots')):
                os.makedirs(os.path.join(df_dir, 'apparent_rate_plots'))
            plt.savefig(os.path.join(df_dir, 'apparent_rate_plots', f'{sample}_sigmoid.svg'), dpi=800, bbox_inches='tight')

            print("Max dy2 x, sigmoid", max_dy2_x_sigmoid)
            print("Min dy2 x, sigmoid", min_dy2_x_sigmoid)
            print("Rate of exponential phase", rate_exponential_phase)
            print("\n")

            new_row = pd.DataFrame({
                'Sample': [sample],
                'Replicate': [rep],
                'Max dy2 x': [max_dy2_x_savgol],
                'Min dy2 x': [min_dy2_x_savgol],
                'Max y linear range': [y_smooth[np.argmin(dy2_savgol)]],
                'Min y linear range': [y_smooth[np.argmax(dy2_savgol)]],
                'Rate of exponential phase': [rate_exponential_phase]
            })
            output_df = pd.concat([output_df, new_row], ignore_index=True)
    plt.close(fig)

df_max_values = df_max_values.merge(
    output_df[['Sample', 'Replicate', 'Rate of exponential phase']],
    on=['Sample', 'Replicate'],
    how='left'
)

output_file_name = df_max_values_dir + '/' + df_file_name
df_max_values.to_csv(output_file_name + '_max_values_rates.csv', index=False)
output_df.to_csv(output_file_name + '_rates.csv', index=False)
