# Supplementary material for: Real‐time assay of ribonucleotide reductase activity with a fluorescent RNA aptamer
Source: FEBS Lett. 2025 Dec 1;600(4):467–80. doi: 10.1002/1873-3468.70237 (PMC12926857; doi:10.1002/1873-3468.70237)
Supplement: Supplementary file 2 — File S2. Figure source data for results presented in this study. [file FEB2-600-467-s003.xlsx]

## Sheet: Fig_S1
Figure S1
1x RNR Buffer									50 mM Tris-HCl
Wavelength (nm)	1x RNR Buffer, no Fe(2)	1x RNR Buffer, no Fe(2)	1x RNR Buffer, no Fe(2)	1x RNR Buffer, 5x Fe(2)	1x RNR Buffer, 5x Fe(2)	1x RNR Buffer, 5x Fe(2)			Wavelength (nm)	50 mM Tris-HCl, no Fe(2)	50 mM Tris-HCl, no Fe(2)	50 mM Tris-HCl, no Fe(2)	50 mM Tris-HCl, 5x Fe(2)	50 mM Tris-HCl, 5x Fe(2)	50 mM Tris-HCl, 5x Fe(2)
550	643855	634440	629676	674933	661966	656525			550	41787	35491	35800	21470	18824	18352
549	646706	637587	633967	674809	666225	662390			549	41628	36385	36366	22552	19662	19767
548	646927	638232	635174	678092	665026	660132			548	41358	36702	35422	21881	19113	19089
547	644724	636132	631758	676843	665258	656792			547	41597	35803	35530	22256	19758	19739
546	646651	634609	632478	677209	668112	660080			546	41540	36534	35956	22748	19755	19789
545	650763	636967	634946	679834	664921	661709			545	41974	36444	36514	22350	19079	19451
544	651906	638444	636519	683387	669899	666950			544	42175	36701	36248	22887	20082	19780
543	651791	639576	639278	684473	673525	671673			543	42208	35850	35851	22096	20073	19561
542	649496	639309	636016	683493	668061	665542			542	42160	36253	36946	23747	21512	21121
541	644996	637663	632706	681926	663513	660631			541	41772	35870	35805	23590	21803	21051
540	649672	639584	635302	684336	671681	665620			540	42434	36273	36186	23261	20109	19867
539	649869	640743	637803	687034	671029	666748			539	42107	36580	35978	22603	19570	19715
538	649155	643092	636522	688629	675197	667084			538	42400	36719	36329	23002	19435	19723
537	646552	636647	632593	683733	671487	664133			537	42038	37326	35987	24189	21109	19963
536	649948	641217	634428	687908	669347	671517			536	42249	37101	36241	24039	20799	20771
535	652418	640352	638961	691307	677190	670371			535	42601	37067	35345	23389	20500	20309
534	647199	637490	632333	687294	676514	670348			534	42865	37802	37651	24566	22225	22274
533	645917	638376	633497	686723	675220	666514			533	41783	37516	37858	24528	21988	21193
532	650208	640457	638559	688803	676341	671676			532	42883	37534	37526	24891	21560	21316
531	652500	645299	637711	694304	681342	675745			531	42744	37117	37191	24172	22064	21509
530	655335	647483	642085	693707	684914	680026			530	42747	37627	36857	24818	21641	21083
529	640972	632812	626470	685339	672549	667446			529	42687	37812	36739	26767	23118	23207
528	650440	642210	636413	691841	679303	674752			528	42246	37084	36424	25245	22434	21914
527	653796	643448	638666	695732	681940	677589			527	42846	37893	37263	24862	22286	22468
526	649851	640539	637103	693292	676716	671098			526	42548	37077	37056	25389	22186	22407
525	648339	641745	635728	693971	679720	675243			525	43017	37736	37142	25181	23087	22642
524	648240	641248	634803	691216	680436	677776			524	43056	38272	37440	25412	23255	22964
523	646699	639882	636224	690100	673159	672823			523	42853	38097	36780	25451	23305	23338
522	645933	635084	635310	693357	679281	675183			522	43064	38682	37312	26188	23697	23677
521	647899	635224	633983	693220	678056	674112			521	43561	38350	37364	26587	23359	23436
520	647353	639958	632770	693141	678987	675077			520	43504	39120	37289	26280	23864	23422
519	646013	639101	634656	692127	675190	671621			519	44210	38998	37195	27471	24521	24158
518	645909	638752	633277	693582	678828	675869			518	44028	39068	37816	27110	24463	25013
517	645396	637716	635185	692810	679214	672517			517	43762	39318	38268	27716	25091	25275
516	645823	635805	630489	694071	678750	675092			516	43931	38295	38160	27334	25212	25242
515	646591	637523	630634	692049	679291	673224			515	44015	38932	38127	28011	25973	25680
514	645233	636741	631959	695312	680873	673864			514	43672	38846	38061	27396	25804	26177
513	645235	635482	626813	696254	681975	671960			513	43486	37694	37502	27942	24700	25596
512	645599	635177	627491	694293	679856	673496			512	43928	39455	39241	28843	25658	26346
511	643070	633028	629843	695067	680142	670652			511	44598	38303	38976	29261	26372	27185
510	642409	631979	629235	693527	677860	676737			510	44408	39325	39014	29591	27442	27365
509	641779	634737	628332	693067	679863	676208			509	44052	39296	37675	28982	26827	26840
508	640793	634806	625450	692608	678977	675151			508	44961	39610	39389	30686	28116	27945
507	642165	633564	629391	694837	681477	675311			507	45178	40101	39005	30599	27979	27727
506	642202	633997	629633	695169	679395	675490			506	44632	39772	39088	31015	28928	28057
505	641616	634322	627925	696454	685763	675628			505	45436	39981	38498	31298	28791	28428
504	642034	632212	628625	694340	685109	678398			504	44791	39520	39169	31736	28548	29347
503	643642	629941	630197	696337	680873	679339			503	44589	39128	40001	31510	28928	28601
502	642659	632792	628054	696422	685062	677293			502	46182	40625	40506	32232	28892	29529
501	643554	634428	633469	697858	686233	684121			501	45799	41020	39163	32058	29710	30064
500	644354	635014	632996	699272	687810	684730			500	45953	41196	41003	33721	30278	30688
499	644824	637115	630604	700585	690217	682089			499	45636	40507	40943	33142	30673	31020
498	649310	638544	633579	703828	691064	684491			498	46451	41242	40873	34152	31312	30780
497	645413	635137	632911	702896	685087	684833			497	46722	42053	40958	34899	32175	31908
496	648066	638485	634791	703016	692142	687740			496	46256	41609	40600	34524	32216	31833
495	650550	639059	638343	708615	694248	688962			495	46971	42146	40797	35425	32269	31888
494	652147	643375	638443	709780	697675	692080			494	47209	42957	41506	35519	32036	32997
493	655709	646699	641306	711287	700585	696956			493	47213	42436	41233	35221	32068	31996
492	648759	636823	634604	706683	693200	683678			492	47796	43208	42732	36878	34358	34594
491	651173	642309	639369	706949	699639	689963			491	47882	42811	41751	36183	33252	33250
490	656834	647163	640532	712558	699291	693300			490	48198	44056	42452	37050	34365	33934
489	657569	646486	640644	711632	698241	694906			489	47991	43783	43017	37527	35525	34593
488	653080	642832	634529	707919	692590	692648			488	48709	43177	43494	39082	36001	36486
487	651180	645247	638913	711035	693833	693234			487	47942	42370	43082	36869	34464	35586
486	658626	648148	644620	714501	702373	698874			486	48378	43782	43301	37998	35408	36242
485	655170	646909	641972	715211	703188	697750			485	49247	43917	44554	39446	36630	36006
484	642267	631474	627364	701235	691961	686305			484	47297	43120	42250	39839	36858	37133
483	649632	640902	635195	707726	692176	686976			483	49284	44004	42990	39567	36621	36872
482	649671	642091	635660	707846	695384	694442			482	48378	44446	42908	39717	36875	36554
481	649375	638566	636155	706896	701738	691746			481	49113	44486	43310	40420	37208	37562
480	650138	638991	639768	710182	698329	686592			480	49315	44716	44053	40369	37277	37321
479	649960	642006	639324	710206	696951	692739			479	49227	45167	43726	41051	38073	38789
478	649680	640969	634634	707937	698398	693796			478	49181	44817	43584	40873	38479	38881
477	649452	641176	635889	707911	701018	691201			477	49103	45855	44163	41841	38599	39194
476	649845	639132	633166	708945	699509	691735			476	50051	45199	44149	41471	39421	38653
475	647744	638861	634668	708273	697470	692466			475	49430	44806	43571	41925	39333	37964
474	643792	636597	631437	703308	700422	687199			474	50017	45323	45696	43129	40431	40154
473	644614	634587	628991	703310	697681	693522			473	50907	45438	44500	43183	40203	40956
472	645481	639605	633587	708490	697989	693198			472	51196	46034	45725	42754	40525	41083
471	647952	640795	634200	709161	695847	694818			471	50442	46032	45018	43603	41979	41555
470	645702	635702	634930	708192	700866	694431			470	50154	45717	44724	43515	40202	41037
469	646995	636087	635194	705765	698286	693499			469	51184	46430	46485	44638	42028	41893
468	646869	639397	632577	709450	702852	694902			468	50848	45821	45563	43847	40445	41302
467	649362	636413	635232	707678	702451	695449			467	50773	45893	45714	43857	40802	41755
466	650785	641084	637313	709801	705846	701467			466	51109	46571	46242	44192	41859	41907
465	651586	642368	637278	713325	704431	696661			465	50886	46469	45614	44661	42728	42420
464	653840	643677	640355	713672	704084	700862			464	51985	46765	46818	46016	42941	43311
463	652066	644208	640477	712095	708768	697488			463	52419	47939	46687	46849	44373	44638
462	654959	644756	638920	714261	705479	699761			462	51846	47356	47528	46157	43861	43224
461	655529	645457	638898	714528	708107	700182			461	52355	47524	47134	46811	44488	45998
460	647415	638337	630269	709244	698644	695004			460	52235	47731	48302	48122	44911	45555
459	647146	639720	637858	709868	704328	696116			459	51988	47033	46818	46771	44641	43928
458	652529	643441	638302	711435	708788	699249			458	52288	48131	47893	46936	44531	44930
457	651720	644851	638251	715383	705851	699473			457	51980	47852	46948	47301	45274	45971
456	654168	647000	641446	713514	708453	694516			456	52830	48635	47258	47523	45587	45867
455	655111	645873	641841	718621	710010	705956			455	52946	48648	48587	47342	44962	46443
454	656991	647505	647079	720677	710557	707142			454	53369	48836	49286	47923	46612	46246
453	655236	648596	644713	716508	711352	704590			453	53734	49140	48987	48817	47359	46942
452	655407	648532	643787	719098	714124	703669			452	53749	49071	48773	48925	47026	46562
451	658870	648340	644307	722641	713747	705415			451	54167	50365	48892	50841	48125	47998
450	654613	646341	643719	719077	707210	706556			450	53896	49644	49261	49835	47916	47456
449	659913	648849	639262	722354	711524	701722			449	54199	48699	49328	50147	48537	48172
448	654469	647092	644296	717585	712579	704498			448	54400	50131	48483	51351	49512	48575
447	653806	646017	642596	720390	709123	708237			447	54186	51289	49344	51615	49215	49494
446	655386	645254	640936	718178	711577	705356			446	54926	49708	48204	52218	49595	50037
445	657916	646508	641879	720829	719791	709152			445	53878	49926	48555	52034	49177	50014
444	656336	649653	644960	722309	718440	710071			444	54381	49994	50325	52573	50524	51384
443	658207	649971	646675	724285	719939	708488			443	55069	51485	50498	54314	51562	50680
442	657089	650736	643657	724282	713181	706457			442	55532	51350	49905	54382	51861	52771
441	655482	648036	641861	723267	712282	709653			441	55993	50143	51045	54478	53607	52672
440	656242	646305	644849	724167	713082	708820			440	55594	51195	50719	55090	53215	53507
439	658525	649152	643118	723652	719130	712420			439	55238	51503	50793	55354	54412	53729
438	658564	649876	642033	725220	716438	716415			438	55796	52536	51252	56345	54940	54812
437	658448	651107	643503	725136	717582	710370			437	55289	51204	49848	57048	55447	56069
436	657673	649421	645373	726537	717477	713345			436	55460	50819	51941	58338	56406	56287
435	657154	646698	646966	727595	714989	714021			435	57016	52148	51214	59876	57254	58618
434	657931	645385	643140	728797	720793	713139			434	56461	51431	50966	59516	57902	57602
433	656901	650999	643561	727639	719471	715744			433	56207	52256	51391	60681	58167	59228
432	660630	653423	648556	733382	721193	719156			432	56215	52260	51249	61490	59688	60216
431	661377	651352	648441	734128	727255	724411			431	57519	53747	51855	62606	62125	61728
430	661522	652406	646382	734092	725001	721460			430	57607	52931	52837	63630	62041	63204
429	666988	657703	655547	740901	734481	729794			429	57906	53154	53069	64460	62985	62894
428	667075	657337	653675	741004	735430	725615			428	58050	53978	53622	65423	64222	64868
427	664303	659248	651954	742822	731963	727426			427	59161	54728	53679	67180	66410	66023
426	661394	655757	651383	742120	735639	729754			426	60194	54876	55295	70652	68092	68541
425	661107	653272	649105	740253	734118	727688			425	58163	54879	53561	70296	68068	69328
424	660896	651974	645043	740588	733036	722299			424	57865	53999	53613	72013	70298	70968
423	663091	657196	651555	742401	735181	732293			423	59383	56722	55534	74773	73888	74129
422	663559	654677	652911	745413	740652	730542			422	59659	55905	55366	76955	75099	75296
421	661284	652126	651466	743885	733857	731447			421	60131	55935	56379	79715	77859	78381
420	659812	653257	648382	748444	734682	735174			420	61244	57350	57363	84206	82946	83012
419	661310	650219	647783	748765	739968	733848			419	60879	56787	56325	87290	85025	85715
418	660416	653761	649052	753637	745407	741473			418	60738	56610	55923	91260	90204	91077
417	661772	654661	647231	753009	749191	747385			417	61733	58130	57335	99801	98037	99061
416	662148	655258	651890	761530	751253	754178			416	61716	57269	57976	105829	104656	106014
415	662978	656449	651909	767436	764222	760574			415	62853	58766	58407	117381	115681	117263
414	662426	654755	654458	774636	770180	768495			414	63198	59000	59119	127986	127295	127107
413	662185	657231	652520	778746	779293	775117			413	63309	58828	57747	138373	137354	137961
412	663292	655492	651704	788237	786430	785100			412	64769	60521	58608	150695	149997	150733
411	663306	658471	652144	792253	786207	787618			411	63613	58878	58292	155800	156511	156794
410	663305	652825	652821	793922	789516	789573			410	64914	60339	59891	158849	158069	158344
409	662141	654076	652324	791324	786785	786994			409	65185	61421	60083	153870	152971	155033
408	663451	655819	649961	786247	783880	784200			408	65565	60246	60605	146922	147184	147131
407	665520	657691	653047	785760	783671	776934			407	65475	61166	58880	141199	140491	141476
406	663124	658345	654126	781998	777520	776398			406	64948	61168	60581	137093	137084	136785
405	665950	657275	653964	785859	778321	779411			405	65663	62041	61827	136320	136714	136384
404	663332	656812	653445	782792	779564	777476			404	65703	61670	60994	137927	137222	136812
403	664256	655750	653402	786006	778408	777242			403	65321	61106	60839	139307	137980	139377
402	662212	653404	651286	782879	776685	775621			402	65126	60105	60387	141195	141438	143709
401	663326	656304	649565	787468	781143	782029			401	65741	61149	60400	144272	144717	144279
400	661381	653968	652232	789299	783779	788419			400	65748	61820	61862	148492	147767	148536
399	659863	654808	652616	793319	786635	784125			399	65159	61872	61277	150996	150476	150520
398	663756	654696	654401	792294	791841	792404			398	65649	61532	60323	155081	153911	154920
397	663153	656211	653067	800579	796902	799990			397	66744	62694	64056	159122	160294	160941
396	667177	658380	657191	802412	804462	800656			396	66044	61365	61762	162288	162053	162237
395	669739	663563	659532	808360	804601	805054			395	66129	61877	61577	165299	164900	165822
394	662853	660143	652240	808179	806929	806323			394	65923	63192	61351	168767	168583	169311
393	670390	663336	660758	815048	813270	812769			393	67488	62848	62955	173072	171030	172464
392	668341	663363	658013	817840	814496	812206			392	66106	63602	62507	174503	174970	174843
391	665708	656788	654882	813383	813905	812528			391	66634	61975	62269	176979	176382	177315
390	665571	658970	654827	817762	814398	815901			390	66990	63149	61326	180196	178712	180713
389	666947	661547	657042	821778	817000	821042			389	67097	62860	62953	181801	181133	182125
388	668253	659190	658288	819661	822073	820249			388	68170	64208	63728	185235	184497	186026
387	664635	657715	654718	823085	819435	819734			387	67784	63652	64058	186478	187840	186880
386	664154	656814	651999	824232	821883	817387			386	68390	64289	64048	188337	189357	189490
385	665734	655875	650195	823513	822674	824928			385	69158	65338	65034	190130	189673	191110
384	663318	654362	657279	825889	823619	825828			384	67792	63914	63428	190951	191571	192012
383	659163	655219	651724	824309	827219	824740			383	68691	65264	64681	194695	194939	195246
382	664384	655684	651590	828466	827847	823798			382	68988	65820	65337	197463	197171	197340
381	662224	651849	651105	824894	826752	829143			381	69519	65745	65066	199920	199510	200558
380	665782	656078	654212	834543	834233	829513			380	70092	65310	65120	202387	202387	203247
379	668096	665074	660694	839536	839033	839548			379	69781	65159	65932	203701	204190	204418
378	673252	664192	661620	848688	841196	845118			378	68655	65953	63167	206329	205935	208137
377	667793	660399	657712	845426	844801	846819			377	69167	65976	65320	210397	210549	210434
376	666096	659415	658428	843868	842619	843991			376	68856	64831	65485	210918	211747	212111
375	663360	656946	653914	846596	843991	845652			375	69522	66031	65189	214388	214535	215716
374	659801	653589	651240	844154	844805	845339			374	69867	67351	64437	217484	217317	217810
373	661432	654907	654953	847752	843681	844046			373	70644	67191	66181	218748	219729	220907
372	661895	655096	651665	849508	846619	849236			372	70608	67091	67443	220400	221517	222088
371	660397	652963	650282	848483	848769	848364			371	70972	67566	66054	223483	223888	224315
370	661257	656209	653091	851143	851579	849998			370	72716	67424	67305	225763	226441	224679
369	663225	653317	652210	854432	854646	856054			369	72576	68296	68309	227082	226611	228720
368	666182	657596	659417	862637	859875	857856			368	71670	66393	67283	227387	227297	228093
367	665893	660950	657293	860751	859399	860129			367	72165	67460	68358	229225	229743	230091
366	668426	661281	652696	865026	861520	865454			366	72044	68447	66929	231626	230929	231478
365	669345	660875	659747	870377	867163	867280			365	74333	68971	68768	232486	233869	233314
364	675003	663021	662079	872244	871692	872613			364	73767	69749	68757	234703	234970	236241
363	681548	676974	671327	887496	881741	883103			363	73299	69287	67744	233544	233509	234195
362	676374	668007	665647	879387	879212	877475			362	73509	70449	69409	236938	235895	235805
361	675513	670671	664991	883607	883127	878702			361	73908	69772	69362	235853	237681	238148
360	675641	667042	665252	886076	882474	880837			360	74044	69827	69291	237986	238484	238696
359	679113	673861	668899	886685	885608	885126			359	73461	70683	70187	239395	239130	240500
358	675977	669016	667972	889832	884942	884396			358	76166	70712	71292	240413	240734	241652
357	675302	665770	663418	888641	886249	883563			357	74087	71280	69150	241343	241122	242600
356	672145	665056	663862	888133	887229	884288			356	75773	72302	71203	244397	243355	244901
355	670471	664757	659929	892563	886308	886141			355	74825	72720	71428	244208	245263	245192
354	668728	661206	662386	890466	885623	884167			354	75414	70956	70903	247199	245997	247093
353	667657	661672	658297	889444	888192	887981			353	76339	72478	72159	247927	249296	248938
352	667026	662743	655158	893155	886139	887832			352	77796	73588	72220	250454	250490	250864
351	666268	660701	655710	895100	888788	887665			351	77515	73830	72987	252652	252941	252649
350	663582	657250	655827	897870	891408	886323			350	77650	74703	73991	254367	254864	255369
349	664592	657593	656073	897544	892031	891043			349	78326	75783	75345	257519	257529	257741
348	669054	665024	659081	900651	897464	899221			348	79888	74978	75484	258690	259130	259678
347	671504	662849	662455	906162	900665	900868			347	79497	76397	74994	260962	261713	261758
346	674273	666019	665694	911153	907231	903626			346	78516	76739	75757	262513	263369	263698
345	671058	664410	660797	913119	905386	902903			345	80493	77798	76668	265949	266854	267685
344	668388	660455	660743	911800	905937	905351			344	81116	76892	76253	268123	269669	269342
343	670124	662768	658293	915758	909424	910356			343	81647	78708	78026	270939	271824	274393
342	666376	657958	659696	917203	910344	906082			342	82526	78840	77053	275221	276332	275576
341	668575	661931	659453	921930	913533	913930			341	82834	79134	78073	277826	279170	279446
340	667162	662048	658092	926906	915862	919157			340	83254	80018	80053	280999	281632	282568
339	672201	663143	661061	931322	922586	922017			339	84363	80777	79239	286448	286811	287732
338	667123	663217	660252	932496	929614	925583			338	84131	80912	79594	289911	289079	290172
337	669252	665664	658291	935617	930277	927764			337	86419	82652	81769	295397	294781	295236
336	671431	665852	661663	939193	935313	935470			336	85796	82091	82076	296306	297222	297376
335	676299	672298	663359	946271	940326	939754			335	85307	81964	81673	300735	301380	301160
334	674963	671384	667171	950896	944561	943283			334	87032	82347	81822	305657	305843	306922
333	673376	664258	667459	947087	944282	941638			333	87597	84521	83007	308584	310177	310561
332	673288	665757	662103	951359	946200	944522			332	88211	84576	83739	312903	313800	314758
331	673311	665958	664241	954566	949310	949726			331	89123	87041	85780	317737	319780	319987
330	674053	666397	665437	960369	954104	951922			330	90159	86197	85341	321113	321458	323144
329	671662	665205	665284	958797	951485	951674			329	90283	87399	85968	325850	328313	327397
328	675771	668233	666505	964589	961472	958772			328	90742	88165	86501	328985	330066	330463
327	676037	670444	669952	969115	966574	962993			327	92072	87958	86659	332750	333973	334251
326	675858	672815	668129	972497	966780	964230			326	91258	89085	87823	336304	335422	337183
325	683159	676955	669432	977081	973522	970822			325	93316	89218	90152	340131	339993	341617
324	675189	672441	667104	975015	968257	967964			324	93308	89817	90724	342650	344167	345263
323	675092	668833	665975	977094	969443	970360			323	94490	90929	91540	346010	346528	347355
322	676507	669879	667049	977183	974689	972219			322	94524	91018	91043	348286	348638	350265
321	676416	672465	669482	983276	976547	975522			321	94022	90320	90849	349064	350730	350338
320	678853	673498	670350	983549	978544	977896			320	97092	93416	92701	354761	354575	357386
319	675998	671693	665696	980821	976180	974139			319	99605	96536	96050	359664	360209	362292
318	678105	674381	668191	986191	979709	978255			318	100643	96883	96746	362883	364310	366020
317	678842	672093	671452	986385	981512	979551			317	100659	97677	96832	365190	367267	369140
316	684643	679884	675733	994501	991036	988343			316	103626	100323	100251	372152	372696	373698
315	680517	673774	673552	992566	985588	984959			315	105403	101606	100674	376992	377595	379064
314	679936	676902	675373	996466	987029	989666			314	109111	105080	105992	387528	387552	388971
313	685957	680238	677573	3134	998208	996999			313	113920	110547	111584	400531	400767	404401
312	690506	681608	683246	4688	4313	2522			312	120412	116565	115647	415541	418114	418587
311	697099	693281	688298	19160	16958	16185			311	126522	122677	122496	435013	435488	437344
310	706267	701359	696516	31358	28811	30784			310	137849	134288	133758	462236	464082	465057
309	718642	710973	707656	44115	42263	44155			309	149182	147587	147565	487338	488824	490577
308	730734	727818	722203	55680	58060	54814			308	166903	164120	163138	513724	514624	516281
307	752574	747800	745189	73928	71743	75299			307	192188	189131	187781	541326	542594	544619
306	771062	767153	764559	86501	84115	86195			306	216636	212885	212787	565527	566461	568744
305	799154	793257	793254	102085	101111	103017			305	251934	249671	248122	598960	601292	602451
304	832838	827186	827159	126012	123549	122661			304	296533	291753	290920	639023	641811	642872
303	870014	862822	862277	144254	144167	147430			303	341688	338547	337158	682264	684524	686638
302	901971	898010	896830	166042	162178	164638			302	395625	391633	392006	733731	736692	737087
301	951804	950554	945788	190830	190794	191787			301	466418	463727	461984	796302	798256	799497
300	996850	993917	994059	213484	214761	213637			300	533257	529944	528716	852177	853789	854766
299	54235	51584	50451	239918	238108	239812			299	624415	621461	619798	924112	926607	927777
298	113850	112706	109087	265074	263547	265181			298	728550	724714	723302	7512	8605	11043
297	159857	157426	158187	280177	280126	279912			297	825727	822748	821250	81435	82873	84122
296	221197	219671	219435	302222	300120	298991			296	956335	954314	953626	176223	177913	179001
295	280446	275651	276968	315597	315880	316104			295	109264	107209	105745	283172	283829	283372
294	319987	315793	315787	324169	323598	324969			294	244340	242441	242561	369457	370239	369306
293	357220	361022	357150	332658	331964	333921			293	395265	392738	391820	456029	456689	457298
292	374898	374837	378568	336098	335728	333725			292	494876	493993	495091	511394	511930	510714
291	382736	383435	381982	334325	334678	334285			291	546674	541505	547318	533719	534034	534574
290	386887	384146	379032	329930	328485	328804			290	575464	572416	575507	549493	553492	549759
289	382735	384345	383790	326065	327396	326441			289	592343	592395	588991	558413	555341	559486
288	377359	386788	380347	322405	322914	324794			288	608853	606081	606301	567326	564759	563421
287	381952	381639	383425	317245	319029	319218			287	620368	623241	621733	572692	570826	571566
286	382679	386701	388783	317848	320379	319726			286	636533	637713	640487	576442	578209	579438
285	380083	383044	382467	313577	314615	315574			285	635000	637307	635294	580553	578336	580809
284	380317	382209	377809	314863	312523	310892			284	637647	637873	638925	578119	578501	580492
283	378099	382951	378584	311776	310787	311974			283	635903	638235	638769	579965	576734	575545
282	377806	377899	376746	310656	311227	310694			282	642180	637364	639372	578694	582078	579939
281	381642	380015	380670	314152	313327	313825			281	640275	640564	642308	576646	579921	579519
280	380511	389603	387802	318404	314964	316834			280	639237	640399	644196	578698	579660	579496
279	393076	390892	390969	325110	322973	320711			279	640028	648267	640339	582353	578849	578664
278	398159	393041	393161	326739	326866	324375			278	644468	645573	641959	581253	579209	581934
277	398585	397597	401911	332269	333346	331781			277	641142	646919	644964	580249	579926	580734
276	412753	412588	408227	338437	338556	340173			276	648056	647155	646171	582019	581081	580140
275	420206	418929	422435	351786	350679	350357			275	651162	652734	652797	587347	586392	584218
274	425055	432529	429613	356920	361079	357164			274	650859	650833	655153	588682	586683	586797
273	437522	434028	435429	364166	366547	363691			273	648583	652176	648169	585248	586354	587034
272	439229	440320	437609	370962	367454	368475			272	641447	639647	643959	581411	581161	582566
271	449363	449350	450779	381503	378487	379001			271	641625	637346	641830	577657	578421	581386
270	460098	460776	460930	392488	389590	392097			270	644258	642184	638913	584550	585176	585773
269	469516	470368	471689	401894	400898	402381			269	637702	633180	633672	583431	581964	583045
268	481646	481247	481323	413541	412519	412667			268	630696	630222	631527	582525	581960	583284
267	480919	484034	481775	418078	420330	417201			267	620822	616719	619259	574858	577423	574290
266	491216	493980	490819	429145	427667	427883			266	606701	609424	606862	570396	572438	571370
265	501635	496723	497022	437667	440374	438527			265	594588	595102	595324	570810	564266	566698
264	500740	507911	503835	444661	443711	444746			264	571945	575611	576948	562548	561275	562536
263	505940	506029	508972	454893	455692	452849			263	553763	554957	554459	555927	554907	555635
262	508848	507813	511238	462101	460706	460345			262	531421	529583	531025	547540	547365	548998
261	513778	513278	513369	469917	471304	470583			261	507634	505790	506944	543080	543378	543409
260	514104	508652	511330	475533	475354	476361			260	487296	484431	485089	537613	539676	539524
259	505487	502667	503852	475034	475247	474935			259	455142	454658	454384	524834	524473	526270
258	495148	493642	494286	474531	474757	476851			258	410746	407894	407530	507347	509123	507855
257	482058	481138	482658	477283	475752	477392			257	358852	354252	357096	487460	487166	487014
256	466016	466594	464780	471931	471336	473140			256	317040	314035	314181	469203	471288	471105
255	456171	455556	455015	472849	471538	471512			255	282274	279704	279468	454319	454877	457302
254	446163	447837	443687	466521	468830	470394			254	254489	251818	250597	443718	443642	443923
253	442036	441966	440472	471316	471350	475027			253	235346	233694	232594	435894	438009	439017
252	429815	428958	428762	466521	465805	466204			252	212819	210729	209273	424747	428204	426165
251	420059	420997	419390	458797	459213	459834			251	191558	190441	188889	411045	412770	414410
250	418856	417090	417078	457008	455964	458412			250	190222	188055	187167	409627	409726	410964
249	425890	423586	426527	457327	458148	457961			249	210679	208046	207334	418670	420618	420408
248	435912	436241	435118	457124	457432	458147			248	247503	245719	244485	435169	436414	436526
247	441698	443580	442029	454094	453562	453600			247	283171	281714	280347	449527	450966	450211
246	459898	463888	461170	447923	447846	448033			246	353875	351620	350465	473857	475507	474599
245	478547	476873	476132	441636	442336	441668			245	441127	439665	438746	506105	504484	504522
244	491845	491677	493747	438344	438839	439208			244	511509	512520	511741	528719	528304	529395
243	503358	505286	502045	436234	437181	435121			243	581700	581592	583031	554266	554601	554998
242	495083	496702	497592	417795	417746	417174			242	617883	618181	619040	560695	562893	560085
241	487463	487590	488199	407068	406662	407287			241	639774	638149	636725	566308	566164	567237
240	475901	469717	469961	389432	388698	387970			240	640349	642576	640241	564658	566353	565516
239	455966	454201	452565	371736	372625	371256			239	640224	636810	637102	562650	560932	561676
238	437605	436508	440462	352618	353824	355820			238	635794	633603	634899	559309	557950	558896
237	414086	414216	417822	333804	333683	333401			237	633035	630593	631817	554930	554308	554485
236	397986	396050	397753	313945	314365	313280			236	634716	631495	629103	554108	555741	555132
235	374642	375679	375465	291603	289852	290798			235	631642	632499	634469	555640	554218	556564
234	348128	346170	346328	262321	261707	260993			234	630265	631798	630615	551557	553498	552459
233	308406	309531	307263	223862	222450	222276			233	622904	625393	625764	546540	546718	547016
232	273563	275629	270792	187550	188853	187470			232	621015	624139	620216	545989	546471	546204
231	227337	226560	226186	141840	141098	141455			231	613631	618072	618381	540676	541207	539490
230	179459	180119	176914	91793	91027	90761			230	620226	618731	619276	541259	542468	542292
229	130156	132560	128435	39511	39345	39942			229	617867	617542	616901	538002	539142	538034
228	50172	50180	53715	962691	962362	961365			228	604677	602234	600014	522944	523464	523098
227	970894	971870	970433	883033	883634	881986			227	588675	588232	589418	511636	510615	512893
226	892947	896735	896158	806901	805258	804735			226	581765	579347	583076	502657	504071	503374
225	800163	799692	800399	710967	710823	711242			225	562356	561063	563994	485640	487077	485594
224	709270	711451	710189	619102	618428	617481			224	554611	550614	557215	474570	475302	474168
223	619267	618236	619583	527648	529556	528641			223	539233	539174	541040	461766	463037	460983
222	517564	517803	520424	428374	425125	426566			222	516952	516220	507905	437157	435596	435428
221	424096	425272	430452	334299	333980	333576			221	486565	484927	483114	403618	405775	405626
220	347016	346503	349105	253115	254781	252336			220	447856	454289	445201	370861	369072	369976
219	272556	267714	270705	180093	182594	180712			219	403312	407373	401009	321829	323544	325031
218	221810	225247	220717	127277	127733	126356			218	355918	358851	355973	277960	279204	277200
217	181106	181204	176580	86587	86989	87738			217	299563	296240	297744	215517	216474	217248
216	157979	156703	153144	60480	60230	62291			216	213138	213085	213597	133055	132446	133305
215	143178	141591	144748	46664	48341	48407			215	120180	115257	115966	34810	34798	35004
214	137322	135494	134211	38420	37981	37527			214	10010	13006	8259	929106	927716	927670
213	136970	137459	139206	37305	37883	37986			213	873503	872833	878005	788334	788561	789198
212	133189	134172	135422	34384	33322	31902			212	724555	727150	720451	638035	637494	639872
211	140075	138995	135135	37077	34301	34247			211	557999	556803	557087	473977	474581	471528
210	131727	135187	130654	29358	28311	29329			210	367951	365702	369697	282610	283390	288820
209	135828	140200	135665	32517	31119	31980			209	246832	250895	243914	157292	157808	158874
208	140016	143240	139646	33072	31519	33086			208	149136	148443	148135	63154	59386	58847
207	141951	136796	137169	27607	31770	28720			207	91110	91953	88915	51	3706	1001
206	143833	142666	137358	28578	29581	29095			206	75689	74663	72393	17512	18473	19725
205	143462	139633	138863	30870	31160	30810			205	64981	69504	70845	20962	23593	21375
204	148127	142140	144724	29721	29075	25964			204	64597	65410	67558	25773	26233	24807
203	148634	145541	146067	29829	32350	28543			203	69723	64794	70806	27767	24631	27318
202	152916	148593	153120	32672	34007	32848			202	72382	73687	71758	22981	21790	22407
201	155221	151038	150914	33065	31986	34228			201	78510	76593	78794	17587	18982	17425
200	153423	155792	157656	35412	36688	36457			200	75977	75307	76061	18946	20844	20488

## Sheet: Fig_S2
Figure S2
TCEP (mM)	TCEP	Rep	Band Volume (a.u.)
0	0 mM	Rep1	0
0.1	0.1 mM	Rep1	0
0.2	0.2 mM	Rep1	109200
0.3	0.3 mM	Rep1	298200
0.4	0.4 mM	Rep1	495000
0.5	0.5 mM	Rep1	611880
0.6	0.6 mM	Rep1	879720
0.7	0.7 mM	Rep1	931560
0.8	0.8 mM	Rep1	905880
0.9	0.9 mM	Rep1	957600
1	1 mM	Rep1	895920
1.5	1.5 mM	Rep1	1211640
2	2 mM	Rep1	1149720
2.5	2.5 mM	Rep1	820080
3	3 mM	Rep1	374880
5	5 mM	Rep1	0
0	0 mM	Rep2	0
0.1	0.1 mM	Rep2	15795
0.2	0.2 mM	Rep2	122850
0.3	0.3 mM	Rep2	358371
0.4	0.4 mM	Rep2	454428
0.5	0.5 mM	Rep2	623493
0.6	0.6 mM	Rep2	759915
0.7	0.7 mM	Rep2	815958
0.8	0.8 mM	Rep2	688545
0.9	0.9 mM	Rep2	873639
1	1 mM	Rep2	808353
1.5	1.5 mM	Rep2	833508
2	2 mM	Rep2	1009944
2.5	2.5 mM	Rep2	1004445
3	3 mM	Rep2	822042
5	5 mM	Rep2	0
0.1	0.1 mM	Rep3	0
0.2	0.2 mM	Rep3	74694
0.3	0.3 mM	Rep3	179596
0.4	0.4 mM	Rep3	366036
0.5	0.5 mM	Rep3	511058
0.6	0.6 mM	Rep3	642038
0.7	0.7 mM	Rep3	699740
0.8	0.8 mM	Rep3	561090
0.9	0.9 mM	Rep3	677202
1	1 mM	Rep3	762988
1.5	1.5 mM	Rep3	726762
2	2 mM	Rep3	710714
2.5	2.5 mM	Rep3	842638
3	3 mM	Rep3	743282
5	5 mM	Rep3	922406

## Sheet: Fig_S3
Figure S3
dNTP Input	DFHBI-1T	Max RFU
dDTPs	0 µM	-1797.22
dDTPs	1 µM	14.1595
dDTPs	2.5 µM	21028.8
dDTPs	5 µM	49974.4
dDTPs	10 µM	43877.7
dDTPs	20 µM	48993.3
dDTPs	50 µM	40231.9
dNTPs	0 µM	-1717.35
dNTPs	1 µM	872.519
dNTPs	2.5 µM	35150.6
dNTPs	5 µM	59148
dNTPs	10 µM	84666.7
dNTPs	20 µM	58445.6
dNTPs	50 µM	88845.6

## Sheet: Fig_2A_S5A
Figures 2A, S5A
Sample	Replicate	Cycle	RFU
A+∆A dDTPs	1	1	-331.043
A+∆A dNTPs	1	1	4144.87
∆B dDTPs	1	1	-2345.47
∆A dDTPs	1	1	1170.6
∆B dNTPs	1	1	671.575
∆A dNTPs	1	1	-106.719
∆RNR, dDTPs	1	1	-1663.78
∆RNR, dNTPs	1	1	-465.084
A+∆A ∆dNTPs	1	1	-1872.95
∆RNR, ∆dNTPs	1	1	-3345.39
A+∆A dDTPs, ∆rNTPs	1	1	-2289.44
A+∆A dDTPs	2	1	-1532.05
A+∆A dNTPs	2	1	923.019
∆B dDTPs	2	1	-3048.54
∆A dDTPs	2	1	-3648.37
∆B dNTPs	2	1	147.486
∆A dNTPs	2	1	-2226.75
∆RNR, dDTPs	2	1	-1886.6
∆RNR, dNTPs	2	1	-117.365
A+∆A ∆dNTPs	2	1	-2623.91
∆RNR, ∆dNTPs	2	1	-3229.52
A+∆A dDTPs, ∆rNTPs	2	1	-2678.2
A+∆A dDTPs	3	1	-357.812
A+∆A dNTPs	3	1	752.762
∆B dDTPs	3	1	-3633.09
∆A dDTPs	3	1	-2000.67
∆B dNTPs	3	1	-687.446
∆A dNTPs	3	1	-497.111
∆RNR, dDTPs	3	1	-2277.45
∆RNR, dNTPs	3	1	494.951
A+∆A ∆dNTPs	3	1	-2436.29
∆RNR, ∆dNTPs	3	1	-1455.58
A+∆A dDTPs, ∆rNTPs	3	1	-2069.57
A+∆A dDTPs	1	2	9095.16
A+∆A dNTPs	1	2	13005.4
∆B dDTPs	1	2	-2404.36
∆A dDTPs	1	2	1103.19
∆B dNTPs	1	2	12864.1
∆A dNTPs	1	2	9569.21
∆RNR, dDTPs	1	2	-1653.2
∆RNR, dNTPs	1	2	7992.47
A+∆A ∆dNTPs	1	2	-2130.88
∆RNR, ∆dNTPs	1	2	-3119.45
A+∆A dDTPs, ∆rNTPs	1	2	-2280.26
A+∆A dDTPs	2	2	4146.53
A+∆A dNTPs	2	2	11784.7
∆B dDTPs	2	2	-2816.65
∆A dDTPs	2	2	-3422.51
∆B dNTPs	2	2	9166.91
∆A dNTPs	2	2	5977.21
∆RNR, dDTPs	2	2	-1876.69
∆RNR, dNTPs	2	2	7803.65
A+∆A ∆dNTPs	2	2	-2474.81
∆RNR, ∆dNTPs	2	2	-2988
A+∆A dDTPs, ∆rNTPs	2	2	-2487.41
A+∆A dDTPs	3	2	7995.42
A+∆A dNTPs	3	2	11930.6
∆B dDTPs	3	2	-3659.89
∆A dDTPs	3	2	-2099.45
∆B dNTPs	3	2	9269.12
∆A dNTPs	3	2	9043.22
∆RNR, dDTPs	3	2	-2157.11
∆RNR, dNTPs	3	2	10588.9
A+∆A ∆dNTPs	3	2	-2549.09
∆RNR, ∆dNTPs	3	2	-1499.48
A+∆A dDTPs, ∆rNTPs	3	2	-2098.7
A+∆A dDTPs	1	3	24795.6
A+∆A dNTPs	1	3	28341.2
∆B dDTPs	1	3	-2347.96
∆A dDTPs	1	3	1114.94
∆B dNTPs	1	3	31552.5
∆A dNTPs	1	3	24345.3
∆RNR, dDTPs	1	3	-1688.94
∆RNR, dNTPs	1	3	22414.8
A+∆A ∆dNTPs	1	3	-2329.2
∆RNR, ∆dNTPs	1	3	-3182.9
A+∆A dDTPs, ∆rNTPs	1	3	-2427.92
A+∆A dDTPs	2	3	15069.5
A+∆A dNTPs	2	3	29446.3
∆B dDTPs	2	3	-2740.85
∆A dDTPs	2	3	-3389.43
∆B dNTPs	2	3	24684.9
∆A dNTPs	2	3	17535.5
∆RNR, dDTPs	2	3	-1840.83
∆RNR, dNTPs	2	3	21439.6
A+∆A ∆dNTPs	2	3	-2368.61
∆RNR, ∆dNTPs	2	3	-2942.71
A+∆A dDTPs, ∆rNTPs	2	3	-2426.24
A+∆A dDTPs	3	3	24726
A+∆A dNTPs	3	3	30256.5
∆B dDTPs	3	3	-3677.06
∆A dDTPs	3	3	-2089.63
∆B dNTPs	3	3	25942.8
∆A dNTPs	3	3	25339.6
∆RNR, dDTPs	3	3	-2117.14
∆RNR, dNTPs	3	3	28020.5
A+∆A ∆dNTPs	3	3	-2498.19
∆RNR, ∆dNTPs	3	3	-1383.16
A+∆A dDTPs, ∆rNTPs	3	3	-2018.75
A+∆A dDTPs	1	4	45373.7
A+∆A dNTPs	1	4	49210.7
∆B dDTPs	1	4	-2228.58
∆A dDTPs	1	4	1079.21
∆B dNTPs	1	4	55765.4
∆A dNTPs	1	4	43845.1
∆RNR, dDTPs	1	4	-1632.23
∆RNR, dNTPs	1	4	40151.8
A+∆A ∆dNTPs	1	4	-2431.9
∆RNR, ∆dNTPs	1	4	-3214.44
A+∆A dDTPs, ∆rNTPs	1	4	-2509.53
A+∆A dDTPs	2	4	30058.3
A+∆A dNTPs	2	4	52858.2
∆B dDTPs	2	4	-2794.46
∆A dDTPs	2	4	-3336.03
∆B dNTPs	2	4	46491.1
∆A dNTPs	2	4	32670.7
∆RNR, dDTPs	2	4	-1796.5
∆RNR, dNTPs	2	4	39894.6
A+∆A ∆dNTPs	2	4	-2359.44
∆RNR, ∆dNTPs	2	4	-2825.81
A+∆A dDTPs, ∆rNTPs	2	4	-2298.05
A+∆A dDTPs	3	4	47017.5
A+∆A dNTPs	3	4	54961.1
∆B dDTPs	3	4	-3560.59
∆A dDTPs	3	4	-2021.15
∆B dNTPs	3	4	48755.6
∆A dNTPs	3	4	47678.3
∆RNR, dDTPs	3	4	-2003.83
∆RNR, dNTPs	3	4	52809.3
A+∆A ∆dNTPs	3	4	-2399.29
∆RNR, ∆dNTPs	3	4	-1342.85
A+∆A dDTPs, ∆rNTPs	3	4	-1890.94
A+∆A dDTPs	1	5	69547.4
A+∆A dNTPs	1	5	72747.1
∆B dDTPs	1	5	-2244.62
∆A dDTPs	1	5	1023.15
∆B dNTPs	1	5	84737
∆A dNTPs	1	5	65552.2
∆RNR, dDTPs	1	5	-1525.38
∆RNR, dNTPs	1	5	61683.2
A+∆A ∆dNTPs	1	5	-2476.15
∆RNR, ∆dNTPs	1	5	-3183.14
A+∆A dDTPs, ∆rNTPs	1	5	-2518.11
A+∆A dDTPs	2	5	48598
A+∆A dNTPs	2	5	81698.6
∆B dDTPs	2	5	-2793.49
∆A dDTPs	2	5	-3269.33
∆B dNTPs	2	5	73841.5
∆A dNTPs	2	5	50924.6
∆RNR, dDTPs	2	5	-1716.49
∆RNR, dNTPs	2	5	62288.5
A+∆A ∆dNTPs	2	5	-2371.19
∆RNR, ∆dNTPs	2	5	-2805.52
A+∆A dDTPs, ∆rNTPs	2	5	-2085.82
A+∆A dDTPs	3	5	74009.4
A+∆A dNTPs	3	5	84825.9
∆B dDTPs	3	5	-3425.71
∆A dDTPs	3	5	-1938.06
∆B dNTPs	3	5	77025.4
∆A dNTPs	3	5	76370.5
∆RNR, dDTPs	3	5	-1849.99
∆RNR, dNTPs	3	5	85372.6
A+∆A ∆dNTPs	3	5	-2302.39
∆RNR, ∆dNTPs	3	5	-1335.88
A+∆A dDTPs, ∆rNTPs	3	5	-1818.54
A+∆A dDTPs	1	6	96684.6
A+∆A dNTPs	1	6	98162.3
∆B dDTPs	1	6	-2252.19
∆A dDTPs	1	6	1018.48
∆B dNTPs	1	6	117638
∆A dNTPs	1	6	88966.3
∆RNR, dDTPs	1	6	-1469.75
∆RNR, dNTPs	1	6	86295.4
A+∆A ∆dNTPs	1	6	-2475.23
∆RNR, ∆dNTPs	1	6	-3156.58
A+∆A dDTPs, ∆rNTPs	1	6	-2482.95
A+∆A dDTPs	2	6	70221.4
A+∆A dNTPs	2	6	114260
∆B dDTPs	2	6	-2788.71
∆A dDTPs	2	6	-3256.35
∆B dNTPs	2	6	104687
∆A dNTPs	2	6	71541.4
∆RNR, dDTPs	2	6	-1609.59
∆RNR, dNTPs	2	6	90619
A+∆A ∆dNTPs	2	6	-2349.32
∆RNR, ∆dNTPs	2	6	-2741.22
A+∆A dDTPs, ∆rNTPs	2	6	-2019.24
A+∆A dDTPs	3	6	104370
A+∆A dNTPs	3	6	118789
∆B dDTPs	3	6	-3413.02
∆A dDTPs	3	6	-1918.64
∆B dNTPs	3	6	110028
∆A dNTPs	3	6	108764
∆RNR, dDTPs	3	6	-1755.77
∆RNR, dNTPs	3	6	120999
A+∆A ∆dNTPs	3	6	-2305.1
∆RNR, ∆dNTPs	3	6	-1299.11
A+∆A dDTPs, ∆rNTPs	3	6	-1771.26
A+∆A dDTPs	1	7	125231
A+∆A dNTPs	1	7	125342
∆B dDTPs	1	7	-2230.34
∆A dDTPs	1	7	1017.97
∆B dNTPs	1	7	153014
∆A dNTPs	1	7	113854
∆RNR, dDTPs	1	7	-1425.33
∆RNR, dNTPs	1	7	114038
A+∆A ∆dNTPs	1	7	-2475.37
∆RNR, ∆dNTPs	1	7	-3106.66
A+∆A dDTPs, ∆rNTPs	1	7	-2489.88
A+∆A dDTPs	2	7	94251.1
A+∆A dNTPs	2	7	149864
∆B dDTPs	2	7	-2777.99
∆A dDTPs	2	7	-3181.9
∆B dNTPs	2	7	138979
∆A dNTPs	2	7	94310.4
∆RNR, dDTPs	2	7	-1470.91
∆RNR, dNTPs	2	7	122189
A+∆A ∆dNTPs	2	7	-2337.5
∆RNR, ∆dNTPs	2	7	-2707.16
A+∆A dDTPs, ∆rNTPs	2	7	-1968.34
A+∆A dDTPs	3	7	137289
A+∆A dNTPs	3	7	158106
∆B dDTPs	3	7	-3443
∆A dDTPs	3	7	-1914.29
∆B dNTPs	3	7	148137
∆A dNTPs	3	7	141943
∆RNR, dDTPs	3	7	-1725.92
∆RNR, dNTPs	3	7	160545
A+∆A ∆dNTPs	3	7	-2296.17
∆RNR, ∆dNTPs	3	7	-1258.83
A+∆A dDTPs, ∆rNTPs	3	7	-1678.13
A+∆A dDTPs	1	8	154606
A+∆A dNTPs	1	8	153295
∆B dDTPs	1	8	-2194.46
∆A dDTPs	1	8	1028.89
∆B dNTPs	1	8	191271
∆A dNTPs	1	8	139125
∆RNR, dDTPs	1	8	-1403.08
∆RNR, dNTPs	1	8	144100
A+∆A ∆dNTPs	1	8	-2456.06
∆RNR, ∆dNTPs	1	8	-3062.36
A+∆A dDTPs, ∆rNTPs	1	8	-2446.92
A+∆A dDTPs	2	8	120298
A+∆A dNTPs	2	8	187464
∆B dDTPs	2	8	-2767.36
∆A dDTPs	2	8	-3147.65
∆B dNTPs	2	8	178289
∆A dNTPs	2	8	119235
∆RNR, dDTPs	2	8	-1348.45
∆RNR, dNTPs	2	8	156948
A+∆A ∆dNTPs	2	8	-2292.85
∆RNR, ∆dNTPs	2	8	-2638.96
A+∆A dDTPs, ∆rNTPs	2	8	-1903.51
A+∆A dDTPs	3	8	171655
A+∆A dNTPs	3	8	197181
∆B dDTPs	3	8	-3445.78
∆A dDTPs	3	8	-1876.13
∆B dNTPs	3	8	188306
∆A dNTPs	3	8	177684
∆RNR, dDTPs	3	8	-1683.24
∆RNR, dNTPs	3	8	204020
A+∆A ∆dNTPs	3	8	-2269.39
∆RNR, ∆dNTPs	3	8	-1211.13
A+∆A dDTPs, ∆rNTPs	3	8	-1668.06
A+∆A dDTPs	1	9	183380
A+∆A dNTPs	1	9	182342
∆B dDTPs	1	9	-2191.01
∆A dDTPs	1	9	1046.31
∆B dNTPs	1	9	230643
∆A dNTPs	1	9	164767
∆RNR, dDTPs	1	9	-1403.84
∆RNR, dNTPs	1	9	176032
A+∆A ∆dNTPs	1	9	-2440.87
∆RNR, ∆dNTPs	1	9	-3001.17
A+∆A dDTPs, ∆rNTPs	1	9	-2402.88
A+∆A dDTPs	2	9	147741
A+∆A dNTPs	2	9	227412
∆B dDTPs	2	9	-2736.69
∆A dDTPs	2	9	-3094.81
∆B dNTPs	2	9	220392
∆A dNTPs	2	9	144823
∆RNR, dDTPs	2	9	-1339.65
∆RNR, dNTPs	2	9	193302
A+∆A ∆dNTPs	2	9	-2248.74
∆RNR, ∆dNTPs	2	9	-2564.48
A+∆A dDTPs, ∆rNTPs	2	9	-1835.94
A+∆A dDTPs	3	9	206037
A+∆A dNTPs	3	9	234881
∆B dDTPs	3	9	-3405.33
∆A dDTPs	3	9	-1847.36
∆B dNTPs	3	9	232751
∆A dNTPs	3	9	214528
∆RNR, dDTPs	3	9	-1622.24
∆RNR, dNTPs	3	9	249960
A+∆A ∆dNTPs	3	9	-2254.93
∆RNR, ∆dNTPs	3	9	-1168.07
A+∆A dDTPs, ∆rNTPs	3	9	-1605.41
A+∆A dDTPs	1	10	212370
A+∆A dNTPs	1	10	210628
∆B dDTPs	1	10	-2201.85
∆A dDTPs	1	10	1022.84
∆B dNTPs	1	10	271226
∆A dNTPs	1	10	189694
∆RNR, dDTPs	1	10	-1383.96
∆RNR, dNTPs	1	10	208920
A+∆A ∆dNTPs	1	10	-2408.92
∆RNR, ∆dNTPs	1	10	-2935.31
A+∆A dDTPs, ∆rNTPs	1	10	-2377.37
A+∆A dDTPs	2	10	176216
A+∆A dNTPs	2	10	267105
∆B dDTPs	2	10	-2685.71
∆A dDTPs	2	10	-3038.24
∆B dNTPs	2	10	264720
∆A dNTPs	2	10	171205
∆RNR, dDTPs	2	10	-1370.07
∆RNR, dNTPs	2	10	232263
A+∆A ∆dNTPs	2	10	-2192.93
∆RNR, ∆dNTPs	2	10	-2543.15
A+∆A dDTPs, ∆rNTPs	2	10	-1785.93
A+∆A dDTPs	3	10	241082
A+∆A dNTPs	3	10	274103
∆B dDTPs	3	10	-3374.62
∆A dDTPs	3	10	-1847.22
∆B dNTPs	3	10	280306
∆A dNTPs	3	10	253553
∆RNR, dDTPs	3	10	-1593.02
∆RNR, dNTPs	3	10	297313
A+∆A ∆dNTPs	3	10	-2178.93
∆RNR, ∆dNTPs	3	10	-1099.23
A+∆A dDTPs, ∆rNTPs	3	10	-1567.99
A+∆A dDTPs	1	11	240508
A+∆A dNTPs	1	11	238544
∆B dDTPs	1	11	-2201.42
∆A dDTPs	1	11	1009.9
∆B dNTPs	1	11	313697
∆A dNTPs	1	11	214045
∆RNR, dDTPs	1	11	-1380.87
∆RNR, dNTPs	1	11	242959
A+∆A ∆dNTPs	1	11	-2413.09
∆RNR, ∆dNTPs	1	11	-2888.37
A+∆A dDTPs, ∆rNTPs	1	11	-2302.01
A+∆A dDTPs	2	11	205608
A+∆A dNTPs	2	11	305458
∆B dDTPs	2	11	-2658.23
∆A dDTPs	2	11	-2982.58
∆B dNTPs	2	11	310831
∆A dNTPs	2	11	198036
∆RNR, dDTPs	2	11	-1400.01
∆RNR, dNTPs	2	11	277179
A+∆A ∆dNTPs	2	11	-2141.06
∆RNR, ∆dNTPs	2	11	-2451.48
A+∆A dDTPs, ∆rNTPs	2	11	-1742.08
A+∆A dDTPs	3	11	274371
A+∆A dNTPs	3	11	311698
∆B dDTPs	3	11	-3332.83
∆A dDTPs	3	11	-1779.38
∆B dNTPs	3	11	327996
∆A dNTPs	3	11	293387
∆RNR, dDTPs	3	11	-1582.66
∆RNR, dNTPs	3	11	345453
A+∆A ∆dNTPs	3	11	-2110.49
∆RNR, ∆dNTPs	3	11	-1064.85
A+∆A dDTPs, ∆rNTPs	3	11	-1505.75
A+∆A dDTPs	1	12	266399
A+∆A dNTPs	1	12	264266
∆B dDTPs	1	12	-2209.49
∆A dDTPs	1	12	1001.56
∆B dNTPs	1	12	355836
∆A dNTPs	1	12	236902
∆RNR, dDTPs	1	12	-1379.98
∆RNR, dNTPs	1	12	277103
A+∆A ∆dNTPs	1	12	-2417.91
∆RNR, ∆dNTPs	1	12	-2836.7
A+∆A dDTPs, ∆rNTPs	1	12	-2344.99
A+∆A dDTPs	2	12	235455
A+∆A dNTPs	2	12	342903
∆B dDTPs	2	12	-2618.03
∆A dDTPs	2	12	-2898.81
∆B dNTPs	2	12	358662
∆A dNTPs	2	12	226015
∆RNR, dDTPs	2	12	-1426.63
∆RNR, dNTPs	2	12	320402
A+∆A ∆dNTPs	2	12	-2082.8
∆RNR, ∆dNTPs	2	12	-2362.85
A+∆A dDTPs, ∆rNTPs	2	12	-1654.78
A+∆A dDTPs	3	12	307132
A+∆A dNTPs	3	12	350775
∆B dDTPs	3	12	-3297.22
∆A dDTPs	3	12	-1707.47
∆B dNTPs	3	12	378838
∆A dNTPs	3	12	332330
∆RNR, dDTPs	3	12	-1563.26
∆RNR, dNTPs	3	12	392071
A+∆A ∆dNTPs	3	12	-2071.25
∆RNR, ∆dNTPs	3	12	-1027.74
A+∆A dDTPs, ∆rNTPs	3	12	-1469.83
A+∆A dDTPs	1	13	290107
A+∆A dNTPs	1	13	291118
∆B dDTPs	1	13	-2228.61
∆A dDTPs	1	13	1064.52
∆B dNTPs	1	13	396678
∆A dNTPs	1	13	260199
∆RNR, dDTPs	1	13	-1383.81
∆RNR, dNTPs	1	13	310117
A+∆A ∆dNTPs	1	13	-2484.66
∆RNR, ∆dNTPs	1	13	-2762.05
A+∆A dDTPs, ∆rNTPs	1	13	-2287.43
A+∆A dDTPs	2	13	266193
A+∆A dNTPs	2	13	379425
∆B dDTPs	2	13	-2542.72
∆A dDTPs	2	13	-2826.6
∆B dNTPs	2	13	408047
∆A dNTPs	2	13	253938
∆RNR, dDTPs	2	13	-1433.95
∆RNR, dNTPs	2	13	363300
A+∆A ∆dNTPs	2	13	-1970.8
∆RNR, ∆dNTPs	2	13	-2251.57
A+∆A dDTPs, ∆rNTPs	2	13	-1565.32
A+∆A dDTPs	3	13	339429
A+∆A dNTPs	3	13	387002
∆B dDTPs	3	13	-3190.23
∆A dDTPs	3	13	-1673.07
∆B dNTPs	3	13	428003
∆A dNTPs	3	13	373469
∆RNR, dDTPs	3	13	-1543.55
∆RNR, dNTPs	3	13	438997
A+∆A ∆dNTPs	3	13	-2052.44
∆RNR, ∆dNTPs	3	13	-1002.44
A+∆A dDTPs, ∆rNTPs	3	13	-1453.22
A+∆A dDTPs	1	14	312340
A+∆A dNTPs	1	14	315382
∆B dDTPs	1	14	-2240.57
∆A dDTPs	1	14	1190.2
∆B dNTPs	1	14	436249
∆A dNTPs	1	14	281554
∆RNR, dDTPs	1	14	-1366.8
∆RNR, dNTPs	1	14	343453
A+∆A ∆dNTPs	1	14	-2469.77
∆RNR, ∆dNTPs	1	14	-2672.58
A+∆A dDTPs, ∆rNTPs	1	14	-2330.48
A+∆A dDTPs	2	14	296715
A+∆A dNTPs	2	14	414637
∆B dDTPs	2	14	-2491.44
∆A dDTPs	2	14	-2742.25
∆B dNTPs	2	14	458742
∆A dNTPs	2	14	282734
∆RNR, dDTPs	2	14	-1434.68
∆RNR, dNTPs	2	14	403027
A+∆A ∆dNTPs	2	14	-1933.67
∆RNR, ∆dNTPs	2	14	-2196.65
A+∆A dDTPs, ∆rNTPs	2	14	-1500.93
A+∆A dDTPs	3	14	369880
A+∆A dNTPs	3	14	425060
∆B dDTPs	3	14	-3152.35
∆A dDTPs	3	14	-1667.79
∆B dNTPs	3	14	481547
∆A dNTPs	3	14	413745
∆RNR, dDTPs	3	14	-1551.92
∆RNR, dNTPs	3	14	483052
A+∆A ∆dNTPs	3	14	-2047.67
∆RNR, ∆dNTPs	3	14	-998.268
A+∆A dDTPs, ∆rNTPs	3	14	-1391.62
A+∆A dDTPs	1	15	334712
A+∆A dNTPs	1	15	341233
∆B dDTPs	1	15	-2238.22
∆A dDTPs	1	15	1294.07
∆B dNTPs	1	15	473868
∆A dNTPs	1	15	302556
∆RNR, dDTPs	1	15	-1379.83
∆RNR, dNTPs	1	15	372260
A+∆A ∆dNTPs	1	15	-2386.23
∆RNR, ∆dNTPs	1	15	-2611.41
A+∆A dDTPs, ∆rNTPs	1	15	-2326.73
A+∆A dDTPs	2	15	327526
A+∆A dNTPs	2	15	449478
∆B dDTPs	2	15	-2375.47
∆A dDTPs	2	15	-2648.46
∆B dNTPs	2	15	509550
∆A dNTPs	2	15	312152
∆RNR, dDTPs	2	15	-1434.77
∆RNR, dNTPs	2	15	440797
A+∆A ∆dNTPs	2	15	-1852.8
∆RNR, ∆dNTPs	2	15	-2117.09
A+∆A dDTPs, ∆rNTPs	2	15	-1431.69
A+∆A dDTPs	3	15	398431
A+∆A dNTPs	3	15	459873
∆B dDTPs	3	15	-3073.51
∆A dDTPs	3	15	-1680.75
∆B dNTPs	3	15	534375
∆A dNTPs	3	15	453284
∆RNR, dDTPs	3	15	-1585.14
∆RNR, dNTPs	3	15	526639
A+∆A ∆dNTPs	3	15	-2057.78
∆RNR, ∆dNTPs	3	15	-977.2
A+∆A dDTPs, ∆rNTPs	3	15	-1371.21
A+∆A dDTPs	1	16	355656
A+∆A dNTPs	1	16	364228
∆B dDTPs	1	16	-2234.95
∆A dDTPs	1	16	1391.51
∆B dNTPs	1	16	508123
∆A dNTPs	1	16	322829
∆RNR, dDTPs	1	16	-1355.19
∆RNR, dNTPs	1	16	402240
A+∆A ∆dNTPs	1	16	-2238.9
∆RNR, ∆dNTPs	1	16	-2507.41
A+∆A dDTPs, ∆rNTPs	1	16	-2338.98
A+∆A dDTPs	2	16	358798
A+∆A dNTPs	2	16	482191
∆B dDTPs	2	16	-2288.89
∆A dDTPs	2	16	-2559.58
∆B dNTPs	2	16	561285
∆A dNTPs	2	16	341024
∆RNR, dDTPs	2	16	-1424.71
∆RNR, dNTPs	2	16	478737
A+∆A ∆dNTPs	2	16	-1799.06
∆RNR, ∆dNTPs	2	16	-2058.92
A+∆A dDTPs, ∆rNTPs	2	16	-1392.12
A+∆A dDTPs	3	16	426472
A+∆A dNTPs	3	16	495567
∆B dDTPs	3	16	-2976.02
∆A dDTPs	3	16	-1686.99
∆B dNTPs	3	16	577655
∆A dNTPs	3	16	489499
∆RNR, dDTPs	3	16	-1587.43
∆RNR, dNTPs	3	16	566945
A+∆A ∆dNTPs	3	16	-2060.65
∆RNR, ∆dNTPs	3	16	-980.284
A+∆A dDTPs, ∆rNTPs	3	16	-1338.48
A+∆A dDTPs	1	17	373442
A+∆A dNTPs	1	17	386910
∆B dDTPs	1	17	-2247.16
∆A dDTPs	1	17	1469.51
∆B dNTPs	1	17	538273
∆A dNTPs	1	17	341911
∆RNR, dDTPs	1	17	-1357.16
∆RNR, dNTPs	1	17	428967
A+∆A ∆dNTPs	1	17	-2079.25
∆RNR, ∆dNTPs	1	17	-2451.09
A+∆A dDTPs, ∆rNTPs	1	17	-2336
A+∆A dDTPs	2	17	388544
A+∆A dNTPs	2	17	513099
∆B dDTPs	2	17	-2188.05
∆A dDTPs	2	17	-2480.07
∆B dNTPs	2	17	611453
∆A dNTPs	2	17	369733
∆RNR, dDTPs	2	17	-1375.27
∆RNR, dNTPs	2	17	516357
A+∆A ∆dNTPs	2	17	-1758.02
∆RNR, ∆dNTPs	2	17	-1962.9
A+∆A dDTPs, ∆rNTPs	2	17	-1324.55
A+∆A dDTPs	3	17	452056
A+∆A dNTPs	3	17	527747
∆B dDTPs	3	17	-2945.52
∆A dDTPs	3	17	-1690.35
∆B dNTPs	3	17	620940
∆A dNTPs	3	17	524819
∆RNR, dDTPs	3	17	-1600.37
∆RNR, dNTPs	3	17	606636
A+∆A ∆dNTPs	3	17	-2077.61
∆RNR, ∆dNTPs	3	17	-977.263
A+∆A dDTPs, ∆rNTPs	3	17	-1309.52
A+∆A dDTPs	1	18	390017
A+∆A dNTPs	1	18	407719
∆B dDTPs	1	18	-2203.38
∆A dDTPs	1	18	1504.04
∆B dNTPs	1	18	564333
∆A dNTPs	1	18	360971
∆RNR, dDTPs	1	18	-1370.31
∆RNR, dNTPs	1	18	452898
A+∆A ∆dNTPs	1	18	-1954.84
∆RNR, ∆dNTPs	1	18	-2431.76
A+∆A dDTPs, ∆rNTPs	1	18	-2323.19
A+∆A dDTPs	2	18	419435
A+∆A dNTPs	2	18	544518
∆B dDTPs	2	18	-2143.13
∆A dDTPs	2	18	-2386.37
∆B dNTPs	2	18	662247
∆A dNTPs	2	18	400438
∆RNR, dDTPs	2	18	-1365.23
∆RNR, dNTPs	2	18	549000
A+∆A ∆dNTPs	2	18	-1706.02
∆RNR, ∆dNTPs	2	18	-1925.94
A+∆A dDTPs, ∆rNTPs	2	18	-1263.78
A+∆A dDTPs	3	18	476922
A+∆A dNTPs	3	18	558082
∆B dDTPs	3	18	-2871.38
∆A dDTPs	3	18	-1714.32
∆B dNTPs	3	18	662897
∆A dNTPs	3	18	554569
∆RNR, dDTPs	3	18	-1610.42
∆RNR, dNTPs	3	18	643134
A+∆A ∆dNTPs	3	18	-2096.78
∆RNR, ∆dNTPs	3	18	-952.851
A+∆A dDTPs, ∆rNTPs	3	18	-1323.63
A+∆A dDTPs	1	19	405771
A+∆A dNTPs	1	19	428282
∆B dDTPs	1	19	-2089.76
∆A dDTPs	1	19	1521.07
∆B dNTPs	1	19	589229
∆A dNTPs	1	19	377230
∆RNR, dDTPs	1	19	-1380.32
∆RNR, dNTPs	1	19	472823
A+∆A ∆dNTPs	1	19	-1798.21
∆RNR, ∆dNTPs	1	19	-2417.41
A+∆A dDTPs, ∆rNTPs	1	19	-2287.18
A+∆A dDTPs	2	19	450121
A+∆A dNTPs	2	19	573067
∆B dDTPs	2	19	-2113.65
∆A dDTPs	2	19	-2291.08
∆B dNTPs	2	19	708807
∆A dNTPs	2	19	427415
∆RNR, dDTPs	2	19	-1304.58
∆RNR, dNTPs	2	19	582513
A+∆A ∆dNTPs	2	19	-1660.08
∆RNR, ∆dNTPs	2	19	-1893.01
A+∆A dDTPs, ∆rNTPs	2	19	-1227.17
A+∆A dDTPs	3	19	501254
A+∆A dNTPs	3	19	583391
∆B dDTPs	3	19	-2843.4
∆A dDTPs	3	19	-1710.89
∆B dNTPs	3	19	698622
∆A dNTPs	3	19	581502
∆RNR, dDTPs	3	19	-1615.57
∆RNR, dNTPs	3	19	681434
A+∆A ∆dNTPs	3	19	-2109.85
∆RNR, ∆dNTPs	3	19	-969.012
A+∆A dDTPs, ∆rNTPs	3	19	-1338.31
A+∆A dDTPs	1	20	420313
A+∆A dNTPs	1	20	445234
∆B dDTPs	1	20	-1921.15
∆A dDTPs	1	20	1553.85
∆B dNTPs	1	20	611173
∆A dNTPs	1	20	396428
∆RNR, dDTPs	1	20	-1373.41
∆RNR, dNTPs	1	20	493716
A+∆A ∆dNTPs	1	20	-1769.07
∆RNR, ∆dNTPs	1	20	-2423.88
A+∆A dDTPs, ∆rNTPs	1	20	-2213.01
A+∆A dDTPs	2	20	481963
A+∆A dNTPs	2	20	600746
∆B dDTPs	2	20	-2063.12
∆A dDTPs	2	20	-2205.86
∆B dNTPs	2	20	751462
∆A dNTPs	2	20	455174
∆RNR, dDTPs	2	20	-1180.49
∆RNR, dNTPs	2	20	611652
A+∆A ∆dNTPs	2	20	-1644.29
∆RNR, ∆dNTPs	2	20	-1865.77
A+∆A dDTPs, ∆rNTPs	2	20	-1205.46
A+∆A dDTPs	3	20	523118
A+∆A dNTPs	3	20	604901
∆B dDTPs	3	20	-2812.88
∆A dDTPs	3	20	-1728.77
∆B dNTPs	3	20	736519
∆A dNTPs	3	20	608222
∆RNR, dDTPs	3	20	-1636.6
∆RNR, dNTPs	3	20	718520
A+∆A ∆dNTPs	3	20	-2119.14
∆RNR, ∆dNTPs	3	20	-945.303
A+∆A dDTPs, ∆rNTPs	3	20	-1330.16
A+∆A dDTPs	1	21	432771
A+∆A dNTPs	1	21	462650
∆B dDTPs	1	21	-1807.83
∆A dDTPs	1	21	1551.56
∆B dNTPs	1	21	630439
∆A dNTPs	1	21	411520
∆RNR, dDTPs	1	21	-1367.06
∆RNR, dNTPs	1	21	508508
A+∆A ∆dNTPs	1	21	-1761.83
∆RNR, ∆dNTPs	1	21	-2429.49
A+∆A dDTPs, ∆rNTPs	1	21	-2113.47
A+∆A dDTPs	2	21	514359
A+∆A dNTPs	2	21	626570
∆B dDTPs	2	21	-2084.88
∆A dDTPs	2	21	-2135.1
∆B dNTPs	2	21	792256
∆A dNTPs	2	21	480743
∆RNR, dDTPs	2	21	-1000.44
∆RNR, dNTPs	2	21	642910
A+∆A ∆dNTPs	2	21	-1637.49
∆RNR, ∆dNTPs	2	21	-1852.73
A+∆A dDTPs, ∆rNTPs	2	21	-1197.67
A+∆A dDTPs	3	21	543597
A+∆A dNTPs	3	21	628349
∆B dDTPs	3	21	-2730.96
∆A dDTPs	3	21	-1735.47
∆B dNTPs	3	21	771612
∆A dNTPs	3	21	632126
∆RNR, dDTPs	3	21	-1643.64
∆RNR, dNTPs	3	21	752309
A+∆A ∆dNTPs	3	21	-2136.65
∆RNR, ∆dNTPs	3	21	-916.466
A+∆A dDTPs, ∆rNTPs	3	21	-1344.82
A+∆A dDTPs	1	22	445034
A+∆A dNTPs	1	22	473341
∆B dDTPs	1	22	-1703.09
∆A dDTPs	1	22	1541.7
∆B dNTPs	1	22	649509
∆A dNTPs	1	22	425937
∆RNR, dDTPs	1	22	-1370.07
∆RNR, dNTPs	1	22	525215
A+∆A ∆dNTPs	1	22	-1675.31
∆RNR, ∆dNTPs	1	22	-2399.35
A+∆A dDTPs, ∆rNTPs	1	22	-2004.07
A+∆A dDTPs	2	22	546172
A+∆A dNTPs	2	22	649955
∆B dDTPs	2	22	-2089.1
∆A dDTPs	2	22	-2041.22
∆B dNTPs	2	22	830524
∆A dNTPs	2	22	508267
∆RNR, dDTPs	2	22	-883.174
∆RNR, dNTPs	2	22	673534
A+∆A ∆dNTPs	2	22	-1634.74
∆RNR, ∆dNTPs	2	22	-1865.2
A+∆A dDTPs, ∆rNTPs	2	22	-1207.55
A+∆A dDTPs	3	22	563237
A+∆A dNTPs	3	22	649132
∆B dDTPs	3	22	-2736.15
∆A dDTPs	3	22	-1727.49
∆B dNTPs	3	22	804907
∆A dNTPs	3	22	655580
∆RNR, dDTPs	3	22	-1638.92
∆RNR, dNTPs	3	22	784607
A+∆A ∆dNTPs	3	22	-2123.79
∆RNR, ∆dNTPs	3	22	-933.255
A+∆A dDTPs, ∆rNTPs	3	22	-1350.13
A+∆A dDTPs	1	23	456040
A+∆A dNTPs	1	23	486334
∆B dDTPs	1	23	-1651.77
∆A dDTPs	1	23	1570.06
∆B dNTPs	1	23	666137
∆A dNTPs	1	23	437301
∆RNR, dDTPs	1	23	-1391.33
∆RNR, dNTPs	1	23	540415
A+∆A ∆dNTPs	1	23	-1648.42
∆RNR, ∆dNTPs	1	23	-2412.17
A+∆A dDTPs, ∆rNTPs	1	23	-1909.24
A+∆A dDTPs	2	23	577316
A+∆A dNTPs	2	23	671669
∆B dDTPs	2	23	-2093.88
∆A dDTPs	2	23	-1955.7
∆B dNTPs	2	23	867055
∆A dNTPs	2	23	533378
∆RNR, dDTPs	2	23	-796.543
∆RNR, dNTPs	2	23	701563
A+∆A ∆dNTPs	2	23	-1636.5
∆RNR, ∆dNTPs	2	23	-1872.89
A+∆A dDTPs, ∆rNTPs	2	23	-1201.36
A+∆A dDTPs	3	23	581779
A+∆A dNTPs	3	23	669829
∆B dDTPs	3	23	-2716.68
∆A dDTPs	3	23	-1747.01
∆B dNTPs	3	23	839928
∆A dNTPs	3	23	675836
∆RNR, dDTPs	3	23	-1657.48
∆RNR, dNTPs	3	23	814617
A+∆A ∆dNTPs	3	23	-2158.23
∆RNR, ∆dNTPs	3	23	-915.606
A+∆A dDTPs, ∆rNTPs	3	23	-1361.22
A+∆A dDTPs	1	24	465514
A+∆A dNTPs	1	24	496952
∆B dDTPs	1	24	-1629.31
∆A dDTPs	1	24	1585.23
∆B dNTPs	1	24	682871
∆A dNTPs	1	24	447881
∆RNR, dDTPs	1	24	-1374.25
∆RNR, dNTPs	1	24	555893
A+∆A ∆dNTPs	1	24	-1702.93
∆RNR, ∆dNTPs	1	24	-2400.04
A+∆A dDTPs, ∆rNTPs	1	24	-1788.48
A+∆A dDTPs	2	24	607404
A+∆A dNTPs	2	24	695010
∆B dDTPs	2	24	-2100.56
∆A dDTPs	2	24	-1890.26
∆B dNTPs	2	24	904474
∆A dNTPs	2	24	555770
∆RNR, dDTPs	2	24	-740.368
∆RNR, dNTPs	2	24	727396
A+∆A ∆dNTPs	2	24	-1639.22
∆RNR, ∆dNTPs	2	24	-1877
A+∆A dDTPs, ∆rNTPs	2	24	-1214.32
A+∆A dDTPs	3	24	596090
A+∆A dNTPs	3	24	688616
∆B dDTPs	3	24	-2616.47
∆A dDTPs	3	24	-1765.99
∆B dNTPs	3	24	870644
∆A dNTPs	3	24	697962
∆RNR, dDTPs	3	24	-1660.56
∆RNR, dNTPs	3	24	842802
A+∆A ∆dNTPs	3	24	-2166.2
∆RNR, ∆dNTPs	3	24	-891.891
A+∆A dDTPs, ∆rNTPs	3	24	-1356.28
A+∆A dDTPs	1	25	473712
A+∆A dNTPs	1	25	506176
∆B dDTPs	1	25	-1563.85
∆A dDTPs	1	25	1584.5
∆B dNTPs	1	25	696220
∆A dNTPs	1	25	456957
∆RNR, dDTPs	1	25	-1388.69
∆RNR, dNTPs	1	25	567130
A+∆A ∆dNTPs	1	25	-1650.7
∆RNR, ∆dNTPs	1	25	-2435.52
A+∆A dDTPs, ∆rNTPs	1	25	-1773.01
A+∆A dDTPs	2	25	634767
A+∆A dNTPs	2	25	713785
∆B dDTPs	2	25	-2100.89
∆A dDTPs	2	25	-1856.2
∆B dNTPs	2	25	938219
∆A dNTPs	2	25	583450
∆RNR, dDTPs	2	25	-721.486
∆RNR, dNTPs	2	25	754518
A+∆A ∆dNTPs	2	25	-1639.45
∆RNR, ∆dNTPs	2	25	-1888.41
A+∆A dDTPs, ∆rNTPs	2	25	-1220.22
A+∆A dDTPs	3	25	612206
A+∆A dNTPs	3	25	704706
∆B dDTPs	3	25	-2584.12
∆A dDTPs	3	25	-1756.3
∆B dNTPs	3	25	902236
∆A dNTPs	3	25	714705
∆RNR, dDTPs	3	25	-1643.6
∆RNR, dNTPs	3	25	871490
A+∆A ∆dNTPs	3	25	-2188
∆RNR, ∆dNTPs	3	25	-921.663
A+∆A dDTPs, ∆rNTPs	3	25	-1374.31
A+∆A dDTPs	1	26	480976
A+∆A dNTPs	1	26	515660
∆B dDTPs	1	26	-1555.44
∆A dDTPs	1	26	1579.64
∆B dNTPs	1	26	709731
∆A dNTPs	1	26	463876
∆RNR, dDTPs	1	26	-1399.4
∆RNR, dNTPs	1	26	580024
A+∆A ∆dNTPs	1	26	-1693.41
∆RNR, ∆dNTPs	1	26	-2413.45
A+∆A dDTPs, ∆rNTPs	1	26	-1701.38
A+∆A dDTPs	2	26	659715
A+∆A dNTPs	2	26	731596
∆B dDTPs	2	26	-2105.37
∆A dDTPs	2	26	-1839.51
∆B dNTPs	2	26	972398
∆A dNTPs	2	26	606433
∆RNR, dDTPs	2	26	-683.357
∆RNR, dNTPs	2	26	781338
A+∆A ∆dNTPs	2	26	-1643.34
∆RNR, ∆dNTPs	2	26	-1881.56
A+∆A dDTPs, ∆rNTPs	2	26	-1212.29
A+∆A dDTPs	3	26	626576
A+∆A dNTPs	3	26	719971
∆B dDTPs	3	26	-2559.43
∆A dDTPs	3	26	-1748.17
∆B dNTPs	3	26	936418
∆A dNTPs	3	26	730951
∆RNR, dDTPs	3	26	-1647.36
∆RNR, dNTPs	3	26	898425
A+∆A ∆dNTPs	3	26	-2162.12
∆RNR, ∆dNTPs	3	26	-907.962
A+∆A dDTPs, ∆rNTPs	3	26	-1375.84
A+∆A dDTPs	1	27	488213
A+∆A dNTPs	1	27	518294
∆B dDTPs	1	27	-1536.31
∆A dDTPs	1	27	1564.87
∆B dNTPs	1	27	721582
∆A dNTPs	1	27	470920
∆RNR, dDTPs	1	27	-1399.43
∆RNR, dNTPs	1	27	591867
A+∆A ∆dNTPs	1	27	-1657.02
∆RNR, ∆dNTPs	1	27	-2403.53
A+∆A dDTPs, ∆rNTPs	1	27	-1698.94
A+∆A dDTPs	2	27	682318
A+∆A dNTPs	2	27	753350
∆B dDTPs	2	27	-2112.37
∆A dDTPs	2	27	-1836.77
∆B dNTPs	2	27	1.00449e+06
∆A dNTPs	2	27	626880
∆RNR, dDTPs	2	27	-642.325
∆RNR, dNTPs	2	27	801104
A+∆A ∆dNTPs	2	27	-1630.37
∆RNR, ∆dNTPs	2	27	-1901.29
A+∆A dDTPs, ∆rNTPs	2	27	-1225.7
A+∆A dDTPs	3	27	637505
A+∆A dNTPs	3	27	733339
∆B dDTPs	3	27	-2482.1
∆A dDTPs	3	27	-1774.15
∆B dNTPs	3	27	965126
∆A dNTPs	3	27	748299
∆RNR, dDTPs	3	27	-1632.47
∆RNR, dNTPs	3	27	924641
A+∆A ∆dNTPs	3	27	-2187.21
∆RNR, ∆dNTPs	3	27	-912.619
A+∆A dDTPs, ∆rNTPs	3	27	-1400.45
A+∆A dDTPs	1	28	494451
A+∆A dNTPs	1	28	528779
∆B dDTPs	1	28	-1516.3
∆A dDTPs	1	28	1583.6
∆B dNTPs	1	28	732677
∆A dNTPs	1	28	477097
∆RNR, dDTPs	1	28	-1397.45
∆RNR, dNTPs	1	28	602045
A+∆A ∆dNTPs	1	28	-1647.28
∆RNR, ∆dNTPs	1	28	-2413.27
A+∆A dDTPs, ∆rNTPs	1	28	-1640.76
A+∆A dDTPs	2	28	702880
A+∆A dNTPs	2	28	768073
∆B dDTPs	2	28	-2117.73
∆A dDTPs	2	28	-1807.64
∆B dNTPs	2	28	1.03523e+06
∆A dNTPs	2	28	650282
∆RNR, dDTPs	2	28	-632.9
∆RNR, dNTPs	2	28	826352
A+∆A ∆dNTPs	2	28	-1633.6
∆RNR, ∆dNTPs	2	28	-1914.7
A+∆A dDTPs, ∆rNTPs	2	28	-1224.07
A+∆A dDTPs	3	28	648076
A+∆A dNTPs	3	28	745347
∆B dDTPs	3	28	-2458.14
∆A dDTPs	3	28	-1767.9
∆B dNTPs	3	28	995164
∆A dNTPs	3	28	765528
∆RNR, dDTPs	3	28	-1624.69
∆RNR, dNTPs	3	28	949591
A+∆A ∆dNTPs	3	28	-2183.82
∆RNR, ∆dNTPs	3	28	-920.189
A+∆A dDTPs, ∆rNTPs	3	28	-1395.18
A+∆A dDTPs	1	29	499969
A+∆A dNTPs	1	29	534441
∆B dDTPs	1	29	-1497.02
∆A dDTPs	1	29	1606.3
∆B dNTPs	1	29	742010
∆A dNTPs	1	29	483624
∆RNR, dDTPs	1	29	-1403.73
∆RNR, dNTPs	1	29	612835
A+∆A ∆dNTPs	1	29	-1608.24
∆RNR, ∆dNTPs	1	29	-2374.14
A+∆A dDTPs, ∆rNTPs	1	29	-1648.26
A+∆A dDTPs	2	29	721914
A+∆A dNTPs	2	29	783607
∆B dDTPs	2	29	-2123.87
∆A dDTPs	2	29	-1789.36
∆B dNTPs	2	29	1.06347e+06
∆A dNTPs	2	29	669462
∆RNR, dDTPs	2	29	-612.331
∆RNR, dNTPs	2	29	850323
A+∆A ∆dNTPs	2	29	-1727.12
∆RNR, ∆dNTPs	2	29	-1896.71
A+∆A dDTPs, ∆rNTPs	2	29	-1240.22
A+∆A dDTPs	3	29	662330
A+∆A dNTPs	3	29	758218
∆B dDTPs	3	29	-2455.85
∆A dDTPs	3	29	-1788.5
∆B dNTPs	3	29	1.02816e+06
∆A dNTPs	3	29	784147
∆RNR, dDTPs	3	29	-1636.04
∆RNR, dNTPs	3	29	972863
A+∆A ∆dNTPs	3	29	-2186.61
∆RNR, ∆dNTPs	3	29	-900.61
A+∆A dDTPs, ∆rNTPs	3	29	-1410.47
A+∆A dDTPs	1	30	505045
A+∆A dNTPs	1	30	541192
∆B dDTPs	1	30	-1490.98
∆A dDTPs	1	30	1601.11
∆B dNTPs	1	30	751546
∆A dNTPs	1	30	487585
∆RNR, dDTPs	1	30	-1414.64
∆RNR, dNTPs	1	30	623371
A+∆A ∆dNTPs	1	30	-1641.63
∆RNR, ∆dNTPs	1	30	-2214.99
A+∆A dDTPs, ∆rNTPs	1	30	-1639.23
A+∆A dDTPs	2	30	738241
A+∆A dNTPs	2	30	795079
∆B dDTPs	2	30	-2027.84
∆A dDTPs	2	30	-1766.87
∆B dNTPs	2	30	1.09149e+06
∆A dNTPs	2	30	685764
∆RNR, dDTPs	2	30	-623.791
∆RNR, dNTPs	2	30	874276
A+∆A ∆dNTPs	2	30	-1755.66
∆RNR, ∆dNTPs	2	30	-1914.57
A+∆A dDTPs, ∆rNTPs	2	30	-1209.41
A+∆A dDTPs	3	30	669187
A+∆A dNTPs	3	30	769017
∆B dDTPs	3	30	-2476.27
∆A dDTPs	3	30	-1777.34
∆B dNTPs	3	30	1.05404e+06
∆A dNTPs	3	30	796808
∆RNR, dDTPs	3	30	-1604.57
∆RNR, dNTPs	3	30	995995
A+∆A ∆dNTPs	3	30	-2206.07
∆RNR, ∆dNTPs	3	30	-874.992
A+∆A dDTPs, ∆rNTPs	3	30	-1412.68
A+∆A dDTPs	1	31	510069
A+∆A dNTPs	1	31	541515
∆B dDTPs	1	31	-1492.52
∆A dDTPs	1	31	1561.36
∆B dNTPs	1	31	759143
∆A dNTPs	1	31	494997
∆RNR, dDTPs	1	31	-1403.68
∆RNR, dNTPs	1	31	634391
A+∆A ∆dNTPs	1	31	-1607.4
∆RNR, ∆dNTPs	1	31	-2029.17
A+∆A dDTPs, ∆rNTPs	1	31	-1619.95
A+∆A dDTPs	2	31	751385
A+∆A dNTPs	2	31	809028
∆B dDTPs	2	31	-1797.35
∆A dDTPs	2	31	-1741.37
∆B dNTPs	2	31	1.11718e+06
∆A dNTPs	2	31	700451
∆RNR, dDTPs	2	31	-606.061
∆RNR, dNTPs	2	31	895626
A+∆A ∆dNTPs	2	31	-1640.92
∆RNR, ∆dNTPs	2	31	-1920.99
A+∆A dDTPs, ∆rNTPs	2	31	-972.671
A+∆A dDTPs	3	31	677372
A+∆A dNTPs	3	31	779299
∆B dDTPs	3	31	-2478.99
∆A dDTPs	3	31	-1784.09
∆B dNTPs	3	31	1.08118e+06
∆A dNTPs	3	31	807255
∆RNR, dDTPs	3	31	-1588.75
∆RNR, dNTPs	3	31	1.0182e+06
A+∆A ∆dNTPs	3	31	-2185.71
∆RNR, ∆dNTPs	3	31	-750.461
A+∆A dDTPs, ∆rNTPs	3	31	-1413.3
A+∆A dDTPs	1	32	512818
A+∆A dNTPs	1	32	545776
∆B dDTPs	1	32	-1481.13
∆A dDTPs	1	32	1552.66
∆B dNTPs	1	32	766415
∆A dNTPs	1	32	498873
∆RNR, dDTPs	1	32	-1437.82
∆RNR, dNTPs	1	32	641603
A+∆A ∆dNTPs	1	32	-1644.9
∆RNR, ∆dNTPs	1	32	-1931.29
A+∆A dDTPs, ∆rNTPs	1	32	-1593.51
A+∆A dDTPs	2	32	764205
A+∆A dNTPs	2	32	820718
∆B dDTPs	2	32	-1648.89
∆A dDTPs	2	32	-1707.21
∆B dNTPs	2	32	1144549
∆A dNTPs	2	32	712305
∆RNR, dDTPs	2	32	-599.632
∆RNR, dNTPs	2	32	915606
A+∆A ∆dNTPs	2	32	-1437.64
∆RNR, ∆dNTPs	2	32	-1929.16
A+∆A dDTPs, ∆rNTPs	2	32	-807.166
A+∆A dDTPs	3	32	684008
A+∆A dNTPs	3	32	791633
∆B dDTPs	3	32	-2441.84
∆A dDTPs	3	32	-1778.44
∆B dNTPs	3	32	1.10384e+06
∆A dNTPs	3	32	815017
∆RNR, dDTPs	3	32	-1539.17
∆RNR, dNTPs	3	32	1.03646e+06
A+∆A ∆dNTPs	3	32	-2207.19
∆RNR, ∆dNTPs	3	32	-494.509
A+∆A dDTPs, ∆rNTPs	3	32	-1421.78
A+∆A dDTPs	1	33	516302
A+∆A dNTPs	1	33	550010
∆B dDTPs	1	33	-1479.96
∆A dDTPs	1	33	1587.06
∆B dNTPs	1	33	772094
∆A dNTPs	1	33	502974
∆RNR, dDTPs	1	33	-1419.81
∆RNR, dNTPs	1	33	650410
A+∆A ∆dNTPs	1	33	-1667.49
∆RNR, ∆dNTPs	1	33	-1865.62
A+∆A dDTPs, ∆rNTPs	1	33	-1592.79
A+∆A dDTPs	2	33	774646
A+∆A dNTPs	2	33	831842
∆B dDTPs	2	33	-1551.15
∆A dDTPs	2	33	-1695.64
∆B dNTPs	2	33	1.17362e+06
∆A dNTPs	2	33	721711
∆RNR, dDTPs	2	33	-583.581
∆RNR, dNTPs	2	33	935581
A+∆A ∆dNTPs	2	33	-1318.93
∆RNR, ∆dNTPs	2	33	-1933.23
A+∆A dDTPs, ∆rNTPs	2	33	-670.174
A+∆A dDTPs	3	33	691916
A+∆A dNTPs	3	33	798484
∆B dDTPs	3	33	-2478.82
∆A dDTPs	3	33	-1818.36
∆B dNTPs	3	33	1.12689e+06
∆A dNTPs	3	33	824916
∆RNR, dDTPs	3	33	-1431.65
∆RNR, dNTPs	3	33	1057688
A+∆A ∆dNTPs	3	33	-2200.99
∆RNR, ∆dNTPs	3	33	-322.369
A+∆A dDTPs, ∆rNTPs	3	33	-1436.33
A+∆A dDTPs	1	34	518606
A+∆A dNTPs	1	34	553137
∆B dDTPs	1	34	-1468.22
∆A dDTPs	1	34	1585.4
∆B dNTPs	1	34	776836
∆A dNTPs	1	34	505585
∆RNR, dDTPs	1	34	-1422.73
∆RNR, dNTPs	1	34	656283
A+∆A ∆dNTPs	1	34	-1639.92
∆RNR, ∆dNTPs	1	34	-1815.93
A+∆A dDTPs, ∆rNTPs	1	34	-1586.39
A+∆A dDTPs	2	34	785235
A+∆A dNTPs	2	34	839916
∆B dDTPs	2	34	-1487.24
∆A dDTPs	2	34	-1657.27
∆B dNTPs	2	34	1.19708e+06
∆A dNTPs	2	34	730126
∆RNR, dDTPs	2	34	-584.933
∆RNR, dNTPs	2	34	957632
A+∆A ∆dNTPs	2	34	-1213.67
∆RNR, ∆dNTPs	2	34	-1943.02
A+∆A dDTPs, ∆rNTPs	2	34	-595.713
A+∆A dDTPs	3	34	694087
A+∆A dNTPs	3	34	804528
∆B dDTPs	3	34	-2493.55
∆A dDTPs	3	34	-1794.87
∆B dNTPs	3	34	1.14075e+06
∆A dNTPs	3	34	831985
∆RNR, dDTPs	3	34	-1355.92
∆RNR, dNTPs	3	34	1.07704e+06
A+∆A ∆dNTPs	3	34	-2196.17
∆RNR, ∆dNTPs	3	34	-223.229
A+∆A dDTPs, ∆rNTPs	3	34	-1426.13
A+∆A dDTPs	1	35	521034
A+∆A dNTPs	1	35	557714
∆B dDTPs	1	35	-1484.58
∆A dDTPs	1	35	1572.59
∆B dNTPs	1	35	781938
∆A dNTPs	1	35	508627
∆RNR, dDTPs	1	35	-1414.95
∆RNR, dNTPs	1	35	666571
A+∆A ∆dNTPs	1	35	-1608.15
∆RNR, ∆dNTPs	1	35	-1764.32
A+∆A dDTPs, ∆rNTPs	1	35	-1567.66
A+∆A dDTPs	2	35	794279
A+∆A dNTPs	2	35	850004
∆B dDTPs	2	35	-1454.39
∆A dDTPs	2	35	-1641.16
∆B dNTPs	2	35	1.21849e+06
∆A dNTPs	2	35	735966
∆RNR, dDTPs	2	35	-569.33
∆RNR, dNTPs	2	35	973430
A+∆A ∆dNTPs	2	35	-1159.97
∆RNR, ∆dNTPs	2	35	-1941.57
A+∆A dDTPs, ∆rNTPs	2	35	-541.718
A+∆A dDTPs	3	35	703142
A+∆A dNTPs	3	35	812419
∆B dDTPs	3	35	-2502.54
∆A dDTPs	3	35	-1809.66
∆B dNTPs	3	35	1150687
∆A dNTPs	3	35	838286
∆RNR, dDTPs	3	35	-1235.56
∆RNR, dNTPs	3	35	1.09417e+06
A+∆A ∆dNTPs	3	35	-2210.84
∆RNR, ∆dNTPs	3	35	-141.188
A+∆A dDTPs, ∆rNTPs	3	35	-1441.62
A+∆A dDTPs	1	36	522207
A+∆A dNTPs	1	36	556786
∆B dDTPs	1	36	-1466.21
∆A dDTPs	1	36	1549.5
∆B dNTPs	1	36	788760
∆A dNTPs	1	36	511937
∆RNR, dDTPs	1	36	-1421.28
∆RNR, dNTPs	1	36	673554
A+∆A ∆dNTPs	1	36	-1663.91
∆RNR, ∆dNTPs	1	36	-1718.56
A+∆A dDTPs, ∆rNTPs	1	36	-1558.46
A+∆A dDTPs	2	36	802817
A+∆A dNTPs	2	36	857953
∆B dDTPs	2	36	-1399.57
∆A dDTPs	2	36	-1627.01
∆B dNTPs	2	36	1.23862e+06
∆A dNTPs	2	36	745735
∆RNR, dDTPs	2	36	-585.8
∆RNR, dNTPs	2	36	994417
A+∆A ∆dNTPs	2	36	-1119.29
∆RNR, ∆dNTPs	2	36	-1793.12
A+∆A dDTPs, ∆rNTPs	2	36	-499.79
A+∆A dDTPs	3	36	706456
A+∆A dNTPs	3	36	816892
∆B dDTPs	3	36	-2520.37
∆A dDTPs	3	36	-1781.45
∆B dNTPs	3	36	1.16267e+06
∆A dNTPs	3	36	842881
∆RNR, dDTPs	3	36	-1128.16
∆RNR, dNTPs	3	36	1.1124e+06
A+∆A ∆dNTPs	3	36	-2214.16
∆RNR, ∆dNTPs	3	36	-87.5538
A+∆A dDTPs, ∆rNTPs	3	36	-1442.51
A+∆A dDTPs	1	37	522512
A+∆A dNTPs	1	37	558833
∆B dDTPs	1	37	-1464.78
∆A dDTPs	1	37	1560.74
∆B dNTPs	1	37	793187
∆A dNTPs	1	37	510865
∆RNR, dDTPs	1	37	-1422.14
∆RNR, dNTPs	1	37	678306
A+∆A ∆dNTPs	1	37	-1669.62
∆RNR, ∆dNTPs	1	37	-1711.2
A+∆A dDTPs, ∆rNTPs	1	37	-1573.34
A+∆A dDTPs	2	37	810253
A+∆A dNTPs	2	37	863334
∆B dDTPs	2	37	-1370.46
∆A dDTPs	2	37	-1603.15
∆B dNTPs	2	37	1.25734e+06
∆A dNTPs	2	37	750895
∆RNR, dDTPs	2	37	-571.153
∆RNR, dNTPs	2	37	1.01339e+06
A+∆A ∆dNTPs	2	37	-1069.38
∆RNR, ∆dNTPs	2	37	-1586.66
A+∆A dDTPs, ∆rNTPs	2	37	-455.258
A+∆A dDTPs	3	37	709168
A+∆A dNTPs	3	37	821993
∆B dDTPs	3	37	-2546.74
∆A dDTPs	3	37	-1631.93
∆B dNTPs	3	37	1.18025e+06
∆A dNTPs	3	37	847222
∆RNR, dDTPs	3	37	-1060.81
∆RNR, dNTPs	3	37	1128620
A+∆A ∆dNTPs	3	37	-2203.04
∆RNR, ∆dNTPs	3	37	-38.5101
A+∆A dDTPs, ∆rNTPs	3	37	-1460.22
A+∆A dDTPs	1	38	523611
A+∆A dNTPs	1	38	559753
∆B dDTPs	1	38	-1472.61
∆A dDTPs	1	38	1536.75
∆B dNTPs	1	38	799070
∆A dNTPs	1	38	512613
∆RNR, dDTPs	1	38	-1426.87
∆RNR, dNTPs	1	38	685465
A+∆A ∆dNTPs	1	38	-1635.44
∆RNR, ∆dNTPs	1	38	-1671.77
A+∆A dDTPs, ∆rNTPs	1	38	-1586.51
A+∆A dDTPs	2	38	816998
A+∆A dNTPs	2	38	869612
∆B dDTPs	2	38	-1334.73
∆A dDTPs	2	38	-1592.63
∆B dNTPs	2	38	1274976
∆A dNTPs	2	38	757760
∆RNR, dDTPs	2	38	-584.45
∆RNR, dNTPs	2	38	1.03387e+06
A+∆A ∆dNTPs	2	38	-1043.97
∆RNR, ∆dNTPs	2	38	-1398.74
A+∆A dDTPs, ∆rNTPs	2	38	-436.919
A+∆A dDTPs	3	38	712801
A+∆A dNTPs	3	38	823720
∆B dDTPs	3	38	-2532.92
∆A dDTPs	3	38	-1424.54
∆B dNTPs	3	38	1.19042e+06
∆A dNTPs	3	38	850728
∆RNR, dDTPs	3	38	-969.643
∆RNR, dNTPs	3	38	1.14658e+06
A+∆A ∆dNTPs	3	38	-2209.57
∆RNR, ∆dNTPs	3	38	5.2589
A+∆A dDTPs, ∆rNTPs	3	38	-1457.99
A+∆A dDTPs	1	39	524549
A+∆A dNTPs	1	39	559848
∆B dDTPs	1	39	-1465.7
∆A dDTPs	1	39	1555.21
∆B dNTPs	1	39	802364
∆A dNTPs	1	39	513263
∆RNR, dDTPs	1	39	-1433.93
∆RNR, dNTPs	1	39	692527
A+∆A ∆dNTPs	1	39	-1686.38
∆RNR, ∆dNTPs	1	39	-1659.79
A+∆A dDTPs, ∆rNTPs	1	39	-1576.49
A+∆A dDTPs	2	39	822500
A+∆A dNTPs	2	39	874757
∆B dDTPs	2	39	-1321
∆A dDTPs	2	39	-1580.82
∆B dNTPs	2	39	1.29088e+06
∆A dNTPs	2	39	764007
∆RNR, dDTPs	2	39	-565.61
∆RNR, dNTPs	2	39	1.04901e+06
A+∆A ∆dNTPs	2	39	-1014.41
∆RNR, ∆dNTPs	2	39	-1328.19
A+∆A dDTPs, ∆rNTPs	2	39	-401.484
A+∆A dDTPs	3	39	714343
A+∆A dNTPs	3	39	826222
∆B dDTPs	3	39	-2517.29
∆A dDTPs	3	39	-1256.71
∆B dNTPs	3	39	1.19705e+06
∆A dNTPs	3	39	851527
∆RNR, dDTPs	3	39	-928.992
∆RNR, dNTPs	3	39	1.16163e+06
A+∆A ∆dNTPs	3	39	-2197.3
∆RNR, ∆dNTPs	3	39	22.6932
A+∆A dDTPs, ∆rNTPs	3	39	-1446.42
A+∆A dDTPs	1	40	523693
A+∆A dNTPs	1	40	563428
∆B dDTPs	1	40	-1489.99
∆A dDTPs	1	40	1561.47
∆B dNTPs	1	40	807808
∆A dNTPs	1	40	515387
∆RNR, dDTPs	1	40	-1427.98
∆RNR, dNTPs	1	40	699236
A+∆A ∆dNTPs	1	40	-1684.08
∆RNR, ∆dNTPs	1	40	-1624.03
A+∆A dDTPs, ∆rNTPs	1	40	-1579.87
A+∆A dDTPs	2	40	829635
A+∆A dNTPs	2	40	876602
∆B dDTPs	2	40	-1322.29
∆A dDTPs	2	40	-1552.22
∆B dNTPs	2	40	1.30588e+06
∆A dNTPs	2	40	765207
∆RNR, dDTPs	2	40	-577.109
∆RNR, dNTPs	2	40	1.06927e+06
A+∆A ∆dNTPs	2	40	-1011.18
∆RNR, ∆dNTPs	2	40	-1226.3
A+∆A dDTPs, ∆rNTPs	2	40	-372.495
A+∆A dDTPs	3	40	715222
A+∆A dNTPs	3	40	829583
∆B dDTPs	3	40	-2560.63
∆A dDTPs	3	40	-1136.95
∆B dNTPs	3	40	1207535
∆A dNTPs	3	40	853738
∆RNR, dDTPs	3	40	-904.331
∆RNR, dNTPs	3	40	1.17551e+06
A+∆A ∆dNTPs	3	40	-2196.91
∆RNR, ∆dNTPs	3	40	53.5448
A+∆A dDTPs, ∆rNTPs	3	40	-1458.17

## Sheet: Fig_2B_5SB_5SC
Figures 2B, 5SB, 5SC
Sample	Replicate	Max RFU	Apparent Rate (Norm. RFU / min)
∆B, dDTPs	1	-1464.78	5.02e-06
∆B, dDTPs	2	-1321	6.97e-06
∆B, dDTPs	3	-2441.84	6.34e-06
∆B, dNTPs	1	807808	0.0062533
∆B, dNTPs	2	1.30588e+06	0.00752615
∆B, dNTPs	3	1207535	0.00724161
A+B, dDTPs	1	524549	0.00432161
A+B, dDTPs	2	829635	0.00517225
A+B, dDTPs	3	715222	0.00510903
A+B, dDTPs, ∆rNTPs	1	-1558.46	5.08e-06
A+B, dDTPs, ∆rNTPs	2	-372.495	8.31e-06
A+B, dDTPs, ∆rNTPs	3	-1309.52	2.89e-06
A+B, dNTPs	1	563428	0.00438625
A+B, dNTPs	2	876602	0.00573606
A+B, dNTPs	3	829583	0.00592332
A+B, ∆dNTPs	1	-1607.4	4.64e-06
A+B, ∆dNTPs	2	-1011.18	6.09e-06
A+B, ∆dNTPs	3	-2047.67	1.64e-06
∆A, dDTPs	1	1606.3	3e-06
∆A, dDTPs	2	-1552.22	9.67e-06
∆A, dDTPs	3	-1136.95	1.56e-06
∆A, dNTPs	1	515387	0.00382625
∆A, dNTPs	2	765207	0.00467639
∆A, dNTPs	3	853738	0.00615651
∆RNR, dDTPs	1	-1355.19	9.87e-07
∆RNR, dDTPs	2	-565.61	6.49e-06
∆RNR, dDTPs	3	-904.331	3.24e-06
∆RNR, dNTPs	1	699236	0.00483204
∆RNR, dNTPs	2	1.06927e+06	0.00577544
∆RNR, dNTPs	3	1.17551e+06	0.00673324
∆RNR, ∆dNTPs	1	-1624.03	7.07e-06
∆RNR, ∆dNTPs	2	-1226.3	6.1e-06
∆RNR, ∆dNTPs	3	53.5448	5.41e-06

## Sheet: Fig_2C_S6A
Figures 2C, S6A
Sample	Replicate	Cycle	RFU
∆RNR, dNTPs	1	1	17845.1
∆RNR, dDTPs	1	1	21.9518
100 nM RNR, dDTPs	1	1	-304
10 nM RNR, dDTPs	1	1	-379.648
1 nM RNR, dDTPs	1	1	615.812
1 µM RNR, dDTPs	1	1	6112.21
∆RNR, dNTPs	2	1	18582.4
∆RNR, dDTPs	2	1	-1312.51
100 nM RNR, dDTPs	2	1	410.983
10 nM RNR, dDTPs	2	1	645.812
1 nM RNR, dDTPs	2	1	-127.611
1 µM RNR, dDTPs	2	1	5349.36
∆RNR, dNTPs	3	1	16532.6
∆RNR, dDTPs	3	1	-567.612
100 nM RNR, dDTPs	3	1	351.49
10 nM RNR, dDTPs	3	1	-4.0234
1 nM RNR, dDTPs	3	1	920.616
1 µM RNR, dDTPs	3	1	3932.34
∆RNR, dNTPs	1	2	59614.9
∆RNR, dDTPs	1	2	25.4621
100 nM RNR, dDTPs	1	2	4597.28
10 nM RNR, dDTPs	1	2	-294.032
1 nM RNR, dDTPs	1	2	593.072
1 µM RNR, dDTPs	1	2	25240.2
∆RNR, dNTPs	2	2	63320.2
∆RNR, dDTPs	2	2	-1273.13
100 nM RNR, dDTPs	2	2	5507.41
10 nM RNR, dDTPs	2	2	681.606
1 nM RNR, dDTPs	2	2	-147.579
1 µM RNR, dDTPs	2	2	24718.4
∆RNR, dNTPs	3	2	57063.8
∆RNR, dDTPs	3	2	-565.374
100 nM RNR, dDTPs	3	2	5239.69
10 nM RNR, dDTPs	3	2	-3.161
1 nM RNR, dDTPs	3	2	896.192
1 µM RNR, dDTPs	3	2	22917.2
∆RNR, dNTPs	1	3	112647
∆RNR, dDTPs	1	3	-9.1892
100 nM RNR, dDTPs	1	3	19029.9
10 nM RNR, dDTPs	1	3	-233.363
1 nM RNR, dDTPs	1	3	603.879
1 µM RNR, dDTPs	1	3	56651.1
∆RNR, dNTPs	2	3	119627
∆RNR, dDTPs	2	3	-1315.27
100 nM RNR, dDTPs	2	3	20685.9
10 nM RNR, dDTPs	2	3	631.51
1 nM RNR, dDTPs	2	3	-194.7
1 µM RNR, dDTPs	2	3	56767.2
∆RNR, dNTPs	3	3	107631
∆RNR, dDTPs	3	3	-568.47
100 nM RNR, dDTPs	3	3	19759.9
10 nM RNR, dDTPs	3	3	13.6621
1 nM RNR, dDTPs	3	3	857.37
1 µM RNR, dDTPs	3	3	54030.2
∆RNR, dNTPs	1	4	171898
∆RNR, dDTPs	1	4	-21.1914
100 nM RNR, dDTPs	1	4	43410.9
10 nM RNR, dDTPs	1	4	-182.538
1 nM RNR, dDTPs	1	4	608.281
1 µM RNR, dDTPs	1	4	96811.2
∆RNR, dNTPs	2	4	183207
∆RNR, dDTPs	2	4	-1294.15
100 nM RNR, dDTPs	2	4	46147.4
10 nM RNR, dDTPs	2	4	612.576
1 nM RNR, dDTPs	2	4	-216.096
1 µM RNR, dDTPs	2	4	97448.6
∆RNR, dNTPs	3	4	164018
∆RNR, dDTPs	3	4	-624.141
100 nM RNR, dDTPs	3	4	44173
10 nM RNR, dDTPs	3	4	-6.9505
1 nM RNR, dDTPs	3	4	794.683
1 µM RNR, dDTPs	3	4	94005.3
∆RNR, dNTPs	1	5	235064
∆RNR, dDTPs	1	5	-2.0761
100 nM RNR, dDTPs	1	5	76460.3
10 nM RNR, dDTPs	1	5	-147.433
1 nM RNR, dDTPs	1	5	598.32
1 µM RNR, dDTPs	1	5	142858
∆RNR, dNTPs	2	5	251588
∆RNR, dDTPs	2	5	-1336.21
100 nM RNR, dDTPs	2	5	80993.8
10 nM RNR, dDTPs	2	5	606.777
1 nM RNR, dDTPs	2	5	-204.129
1 µM RNR, dDTPs	2	5	144467
∆RNR, dNTPs	3	5	225070
∆RNR, dDTPs	3	5	-618.969
100 nM RNR, dDTPs	3	5	77402.5
10 nM RNR, dDTPs	3	5	-12.6807
1 nM RNR, dDTPs	3	5	813.542
1 µM RNR, dDTPs	3	5	139954
∆RNR, dNTPs	1	6	301732
∆RNR, dDTPs	1	6	-24.5647
100 nM RNR, dDTPs	1	6	116996
10 nM RNR, dDTPs	1	6	-92.7999
1 nM RNR, dDTPs	1	6	619.479
1 µM RNR, dDTPs	1	6	192604
∆RNR, dNTPs	2	6	323184
∆RNR, dDTPs	2	6	-1328.07
100 nM RNR, dDTPs	2	6	123214
10 nM RNR, dDTPs	2	6	608.745
1 nM RNR, dDTPs	2	6	-226.44
1 µM RNR, dDTPs	2	6	195147
∆RNR, dNTPs	3	6	289100
∆RNR, dDTPs	3	6	-629.859
100 nM RNR, dDTPs	3	6	117997
10 nM RNR, dDTPs	3	6	21.7254
1 nM RNR, dDTPs	3	6	813.141
1 µM RNR, dDTPs	3	6	189688
∆RNR, dNTPs	1	7	371431
∆RNR, dDTPs	1	7	-21.0983
100 nM RNR, dDTPs	1	7	163760
10 nM RNR, dDTPs	1	7	-54.9151
1 nM RNR, dDTPs	1	7	607.999
1 µM RNR, dDTPs	1	7	245276
∆RNR, dNTPs	2	7	397120
∆RNR, dDTPs	2	7	-1330.12
100 nM RNR, dDTPs	2	7	172547
10 nM RNR, dDTPs	2	7	611.981
1 nM RNR, dDTPs	2	7	-188.41
1 µM RNR, dDTPs	2	7	249056
∆RNR, dNTPs	3	7	355014
∆RNR, dDTPs	3	7	-626.237
100 nM RNR, dDTPs	3	7	165172
10 nM RNR, dDTPs	3	7	7.2864
1 nM RNR, dDTPs	3	7	789.817
1 µM RNR, dDTPs	3	7	243025
∆RNR, dNTPs	1	8	442124
∆RNR, dDTPs	1	8	-18.4465
100 nM RNR, dDTPs	1	8	215441
10 nM RNR, dDTPs	1	8	16.3081
1 nM RNR, dDTPs	1	8	625.928
1 µM RNR, dDTPs	1	8	299012
∆RNR, dNTPs	2	8	472765
∆RNR, dDTPs	2	8	-1324.99
100 nM RNR, dDTPs	2	8	226103
10 nM RNR, dDTPs	2	8	613.828
1 nM RNR, dDTPs	2	8	-214.397
1 µM RNR, dDTPs	2	8	304350
∆RNR, dNTPs	3	8	423379
∆RNR, dDTPs	3	8	-614.427
100 nM RNR, dDTPs	3	8	216726
10 nM RNR, dDTPs	3	8	52.5467
1 nM RNR, dDTPs	3	8	782.833
1 µM RNR, dDTPs	3	8	297268
∆RNR, dNTPs	1	9	513195
∆RNR, dDTPs	1	9	-16.8795
100 nM RNR, dDTPs	1	9	271108
10 nM RNR, dDTPs	1	9	95.3529
1 nM RNR, dDTPs	1	9	626.496
1 µM RNR, dDTPs	1	9	353214
∆RNR, dNTPs	2	9	548835
∆RNR, dDTPs	2	9	-1325.04
100 nM RNR, dDTPs	2	9	283524
10 nM RNR, dDTPs	2	9	642.677
1 nM RNR, dDTPs	2	9	-197.39
1 µM RNR, dDTPs	2	9	360398
∆RNR, dNTPs	3	9	490505
∆RNR, dDTPs	3	9	-609.311
100 nM RNR, dDTPs	3	9	272457
10 nM RNR, dDTPs	3	9	61.8604
1 nM RNR, dDTPs	3	9	780.7
1 µM RNR, dDTPs	3	9	351303
∆RNR, dNTPs	1	10	584927
∆RNR, dDTPs	1	10	-37.6337
100 nM RNR, dDTPs	1	10	329703
10 nM RNR, dDTPs	1	10	190.179
1 nM RNR, dDTPs	1	10	632.79
1 µM RNR, dDTPs	1	10	407599
∆RNR, dNTPs	2	10	622998
∆RNR, dDTPs	2	10	-1318.18
100 nM RNR, dDTPs	2	10	345002
10 nM RNR, dDTPs	2	10	688.123
1 nM RNR, dDTPs	2	10	-168.037
1 µM RNR, dDTPs	2	10	416566
∆RNR, dNTPs	3	10	557486
∆RNR, dDTPs	3	10	-599.642
100 nM RNR, dDTPs	3	10	330878
10 nM RNR, dDTPs	3	10	106.808
1 nM RNR, dDTPs	3	10	759.892
1 µM RNR, dDTPs	3	10	406614
∆RNR, dNTPs	1	11	654613
∆RNR, dDTPs	1	11	-11.0898
100 nM RNR, dDTPs	1	11	391050
10 nM RNR, dDTPs	1	11	301.111
1 nM RNR, dDTPs	1	11	658.658
1 µM RNR, dDTPs	1	11	461183
∆RNR, dNTPs	2	11	701055
∆RNR, dDTPs	2	11	-1331.86
100 nM RNR, dDTPs	2	11	408183
10 nM RNR, dDTPs	2	11	766.593
1 nM RNR, dDTPs	2	11	-193.595
1 µM RNR, dDTPs	2	11	472354
∆RNR, dNTPs	3	11	627137
∆RNR, dDTPs	3	11	-603.693
100 nM RNR, dDTPs	3	11	392731
10 nM RNR, dDTPs	3	11	149.299
1 nM RNR, dDTPs	3	11	779.683
1 µM RNR, dDTPs	3	11	460683
∆RNR, dNTPs	1	12	726265
∆RNR, dDTPs	1	12	-20.3653
100 nM RNR, dDTPs	1	12	453278
10 nM RNR, dDTPs	1	12	430.829
1 nM RNR, dDTPs	1	12	658.409
1 µM RNR, dDTPs	1	12	514050
∆RNR, dNTPs	2	12	773060
∆RNR, dDTPs	2	12	-1339.22
100 nM RNR, dDTPs	2	12	473890
10 nM RNR, dDTPs	2	12	848.108
1 nM RNR, dDTPs	2	12	-133.214
1 µM RNR, dDTPs	2	12	527290
∆RNR, dNTPs	3	12	692062
∆RNR, dDTPs	3	12	-565.981
100 nM RNR, dDTPs	3	12	454334
10 nM RNR, dDTPs	3	12	253.126
1 nM RNR, dDTPs	3	12	752.395
1 µM RNR, dDTPs	3	12	513929
∆RNR, dNTPs	1	13	795312
∆RNR, dDTPs	1	13	-34.2578
100 nM RNR, dDTPs	1	13	517389
10 nM RNR, dDTPs	1	13	599.064
1 nM RNR, dDTPs	1	13	656.936
1 µM RNR, dDTPs	1	13	565837
∆RNR, dNTPs	2	13	846105
∆RNR, dDTPs	2	13	-1325.5
100 nM RNR, dDTPs	2	13	539706
10 nM RNR, dDTPs	2	13	937.704
1 nM RNR, dDTPs	2	13	-158.442
1 µM RNR, dDTPs	2	13	581669
∆RNR, dNTPs	3	13	757006
∆RNR, dDTPs	3	13	-589.076
100 nM RNR, dDTPs	3	13	518360
10 nM RNR, dDTPs	3	13	318.852
1 nM RNR, dDTPs	3	13	763.626
1 µM RNR, dDTPs	3	13	566432
∆RNR, dNTPs	1	14	862739
∆RNR, dDTPs	1	14	-21.5929
100 nM RNR, dDTPs	1	14	582122
10 nM RNR, dDTPs	1	14	787.289
1 nM RNR, dDTPs	1	14	677.38
1 µM RNR, dDTPs	1	14	615930
∆RNR, dNTPs	2	14	920355
∆RNR, dDTPs	2	14	-1325.54
100 nM RNR, dDTPs	2	14	606313
10 nM RNR, dDTPs	2	14	1100.24
1 nM RNR, dDTPs	2	14	-161.325
1 µM RNR, dDTPs	2	14	633240
∆RNR, dNTPs	3	14	822923
∆RNR, dDTPs	3	14	-587.743
100 nM RNR, dDTPs	3	14	583766
10 nM RNR, dDTPs	3	14	482.958
1 nM RNR, dDTPs	3	14	766.217
1 µM RNR, dDTPs	3	14	617349
∆RNR, dNTPs	1	15	928071
∆RNR, dDTPs	1	15	-8.204
100 nM RNR, dDTPs	1	15	647156
10 nM RNR, dDTPs	1	15	983.255
1 nM RNR, dDTPs	1	15	680.996
1 µM RNR, dDTPs	1	15	665151
∆RNR, dNTPs	2	15	990803
∆RNR, dDTPs	2	15	-1342.75
100 nM RNR, dDTPs	2	15	672894
10 nM RNR, dDTPs	2	15	1253.3
1 nM RNR, dDTPs	2	15	-189.846
1 µM RNR, dDTPs	2	15	684180
∆RNR, dNTPs	3	15	884395
∆RNR, dDTPs	3	15	-579.062
100 nM RNR, dDTPs	3	15	648412
10 nM RNR, dDTPs	3	15	615.425
1 nM RNR, dDTPs	3	15	783.384
1 µM RNR, dDTPs	3	15	667817
∆RNR, dNTPs	1	16	994224
∆RNR, dDTPs	1	16	-13.4474
100 nM RNR, dDTPs	1	16	710965
10 nM RNR, dDTPs	1	16	1226.68
1 nM RNR, dDTPs	1	16	681.907
1 µM RNR, dDTPs	1	16	711279
∆RNR, dNTPs	2	16	1.05833e+06
∆RNR, dDTPs	2	16	-1315.64
100 nM RNR, dDTPs	2	16	739998
10 nM RNR, dDTPs	2	16	1439.31
1 nM RNR, dDTPs	2	16	-151.93
1 µM RNR, dDTPs	2	16	733650
∆RNR, dNTPs	3	16	947736
∆RNR, dDTPs	3	16	-558.846
100 nM RNR, dDTPs	3	16	712100
10 nM RNR, dDTPs	3	16	794.767
1 nM RNR, dDTPs	3	16	773.595
1 µM RNR, dDTPs	3	16	713056
∆RNR, dNTPs	1	17	1056440
∆RNR, dDTPs	1	17	-3.7473
100 nM RNR, dDTPs	1	17	774592
10 nM RNR, dDTPs	1	17	1475.26
1 nM RNR, dDTPs	1	17	671.233
1 µM RNR, dDTPs	1	17	756764
∆RNR, dNTPs	2	17	1.12667e+06
∆RNR, dDTPs	2	17	-1324.66
100 nM RNR, dDTPs	2	17	805110
10 nM RNR, dDTPs	2	17	1671.47
1 nM RNR, dDTPs	2	17	-139.436
1 µM RNR, dDTPs	2	17	781643
∆RNR, dNTPs	3	17	1.00852e+06
∆RNR, dDTPs	3	17	-540.278
100 nM RNR, dDTPs	3	17	776823
10 nM RNR, dDTPs	3	17	988.529
1 nM RNR, dDTPs	3	17	779.967
1 µM RNR, dDTPs	3	17	760951
∆RNR, dNTPs	1	18	1.12009e+06
∆RNR, dDTPs	1	18	-17.5409
100 nM RNR, dDTPs	1	18	837890
10 nM RNR, dDTPs	1	18	1779.46
1 nM RNR, dDTPs	1	18	695.165
1 µM RNR, dDTPs	1	18	800705
∆RNR, dNTPs	2	18	1.18987e+06
∆RNR, dDTPs	2	18	-1341.37
100 nM RNR, dDTPs	2	18	870457
10 nM RNR, dDTPs	2	18	1905.03
1 nM RNR, dDTPs	2	18	-111.585
1 µM RNR, dDTPs	2	18	827423
∆RNR, dNTPs	3	18	1.06659e+06
∆RNR, dDTPs	3	18	-542.762
100 nM RNR, dDTPs	3	18	840276
10 nM RNR, dDTPs	3	18	1197.41
1 nM RNR, dDTPs	3	18	760.364
1 µM RNR, dDTPs	3	18	807650
∆RNR, dNTPs	1	19	1.17804e+06
∆RNR, dDTPs	1	19	0.0747
100 nM RNR, dDTPs	1	19	902125
10 nM RNR, dDTPs	1	19	2089.14
1 nM RNR, dDTPs	1	19	686.317
1 µM RNR, dDTPs	1	19	842635
∆RNR, dNTPs	2	19	1.25761e+06
∆RNR, dDTPs	2	19	-1309.18
100 nM RNR, dDTPs	2	19	934694
10 nM RNR, dDTPs	2	19	2183.11
1 nM RNR, dDTPs	2	19	-107.441
1 µM RNR, dDTPs	2	19	870794
∆RNR, dNTPs	3	19	1.12333e+06
∆RNR, dDTPs	3	19	-543.925
100 nM RNR, dDTPs	3	19	903470
10 nM RNR, dDTPs	3	19	1507.96
1 nM RNR, dDTPs	3	19	767.696
1 µM RNR, dDTPs	3	19	850272
∆RNR, dNTPs	1	20	1.23954e+06
∆RNR, dDTPs	1	20	2.3069
100 nM RNR, dDTPs	1	20	962440
10 nM RNR, dDTPs	1	20	2401.91
1 nM RNR, dDTPs	1	20	695.14
1 µM RNR, dDTPs	1	20	881963
∆RNR, dNTPs	2	20	1.31854e+06
∆RNR, dDTPs	2	20	-1329.09
100 nM RNR, dDTPs	2	20	999267
10 nM RNR, dDTPs	2	20	2493.84
1 nM RNR, dDTPs	2	20	-83.1988
1 µM RNR, dDTPs	2	20	912611
∆RNR, dNTPs	3	20	1182459
∆RNR, dDTPs	3	20	-539.37
100 nM RNR, dDTPs	3	20	964839
10 nM RNR, dDTPs	3	20	1782.33
1 nM RNR, dDTPs	3	20	776.09
1 µM RNR, dDTPs	3	20	890274
∆RNR, dNTPs	1	21	1.29714e+06
∆RNR, dDTPs	1	21	-17.1362
100 nM RNR, dDTPs	1	21	1.02362e+06
10 nM RNR, dDTPs	1	21	2739.87
1 nM RNR, dDTPs	1	21	688.452
1 µM RNR, dDTPs	1	21	920640
∆RNR, dNTPs	2	21	1.37869e+06
∆RNR, dDTPs	2	21	-1300.68
100 nM RNR, dDTPs	2	21	1063098
10 nM RNR, dDTPs	2	21	2825.89
1 nM RNR, dDTPs	2	21	-97.939
1 µM RNR, dDTPs	2	21	954281
∆RNR, dNTPs	3	21	1.23739e+06
∆RNR, dDTPs	3	21	-531.375
100 nM RNR, dDTPs	3	21	1.02595e+06
10 nM RNR, dDTPs	3	21	2104.16
1 nM RNR, dDTPs	3	21	758.074
1 µM RNR, dDTPs	3	21	928463
∆RNR, dNTPs	1	22	1.35453e+06
∆RNR, dDTPs	1	22	10.1337
100 nM RNR, dDTPs	1	22	1.08296e+06
10 nM RNR, dDTPs	1	22	3071.75
1 nM RNR, dDTPs	1	22	686.863
1 µM RNR, dDTPs	1	22	956427
∆RNR, dNTPs	2	22	1.43777e+06
∆RNR, dDTPs	2	22	-1319.65
100 nM RNR, dDTPs	2	22	1.12704e+06
10 nM RNR, dDTPs	2	22	3136.53
1 nM RNR, dDTPs	2	22	-67.4261
1 µM RNR, dDTPs	2	22	992086
∆RNR, dNTPs	3	22	1291829
∆RNR, dDTPs	3	22	-514.205
100 nM RNR, dDTPs	3	22	1.08572e+06
10 nM RNR, dDTPs	3	22	2386.94
1 nM RNR, dDTPs	3	22	772.204
1 µM RNR, dDTPs	3	22	966110
∆RNR, dNTPs	1	23	1405986
∆RNR, dDTPs	1	23	7.9066
100 nM RNR, dDTPs	1	23	1.14323e+06
10 nM RNR, dDTPs	1	23	3450.97
1 nM RNR, dDTPs	1	23	718.397
1 µM RNR, dDTPs	1	23	992200
∆RNR, dNTPs	2	23	1500206
∆RNR, dDTPs	2	23	-1320
100 nM RNR, dDTPs	2	23	1.18735e+06
10 nM RNR, dDTPs	2	23	3504.71
1 nM RNR, dDTPs	2	23	-94.6344
1 µM RNR, dDTPs	2	23	1029038
∆RNR, dNTPs	3	23	1339364
∆RNR, dDTPs	3	23	-521.044
100 nM RNR, dDTPs	3	23	1.14798e+06
10 nM RNR, dDTPs	3	23	2772.08
1 nM RNR, dDTPs	3	23	792.922
1 µM RNR, dDTPs	3	23	1.00496e+06
∆RNR, dNTPs	1	24	1.45921e+06
∆RNR, dDTPs	1	24	-13.7784
100 nM RNR, dDTPs	1	24	1.20074e+06
10 nM RNR, dDTPs	1	24	3829.03
1 nM RNR, dDTPs	1	24	715.609
1 µM RNR, dDTPs	1	24	1.02553e+06
∆RNR, dNTPs	2	24	1.55702e+06
∆RNR, dDTPs	2	24	-1331.93
100 nM RNR, dDTPs	2	24	1.24958e+06
10 nM RNR, dDTPs	2	24	3873.23
1 nM RNR, dDTPs	2	24	-84.3179
1 µM RNR, dDTPs	2	24	1.06426e+06
∆RNR, dNTPs	3	24	1.39222e+06
∆RNR, dDTPs	3	24	-525.209
100 nM RNR, dDTPs	3	24	1.20623e+06
10 nM RNR, dDTPs	3	24	3161.01
1 nM RNR, dDTPs	3	24	786.326
1 µM RNR, dDTPs	3	24	1.03801e+06
∆RNR, dNTPs	1	25	1.51367e+06
∆RNR, dDTPs	1	25	-14.8658
100 nM RNR, dDTPs	1	25	1.25843e+06
10 nM RNR, dDTPs	1	25	4191.2
1 nM RNR, dDTPs	1	25	740.512
1 µM RNR, dDTPs	1	25	1.05595e+06
∆RNR, dNTPs	2	25	1609230
∆RNR, dDTPs	2	25	-1310.41
100 nM RNR, dDTPs	2	25	1.30817e+06
10 nM RNR, dDTPs	2	25	4275.07
1 nM RNR, dDTPs	2	25	-95.974
1 µM RNR, dDTPs	2	25	1.09545e+06
∆RNR, dNTPs	3	25	1.43989e+06
∆RNR, dDTPs	3	25	-513.019
100 nM RNR, dDTPs	3	25	1264028
10 nM RNR, dDTPs	3	25	3502.39
1 nM RNR, dDTPs	3	25	751.237
1 µM RNR, dDTPs	3	25	1.07095e+06
∆RNR, dNTPs	1	26	1.56499e+06
∆RNR, dDTPs	1	26	-8.3831
100 nM RNR, dDTPs	1	26	1.31476e+06
10 nM RNR, dDTPs	1	26	4590.55
1 nM RNR, dDTPs	1	26	721.662
1 µM RNR, dDTPs	1	26	1.0862e+06
∆RNR, dNTPs	2	26	1.66189e+06
∆RNR, dDTPs	2	26	-1315.84
100 nM RNR, dDTPs	2	26	1362996
10 nM RNR, dDTPs	2	26	4665.47
1 nM RNR, dDTPs	2	26	-110.449
1 µM RNR, dDTPs	2	26	1.1268e+06
∆RNR, dNTPs	3	26	1.49201e+06
∆RNR, dDTPs	3	26	-506.205
100 nM RNR, dDTPs	3	26	1.31813e+06
10 nM RNR, dDTPs	3	26	3908.5
1 nM RNR, dDTPs	3	26	770.56
1 µM RNR, dDTPs	3	26	1.10526e+06
∆RNR, dNTPs	1	27	1.61122e+06
∆RNR, dDTPs	1	27	-4.9594
100 nM RNR, dDTPs	1	27	1.37016e+06
10 nM RNR, dDTPs	1	27	4993.33
1 nM RNR, dDTPs	1	27	739.695
1 µM RNR, dDTPs	1	27	1.11348e+06
∆RNR, dNTPs	2	27	1.71407e+06
∆RNR, dDTPs	2	27	-1322.15
100 nM RNR, dDTPs	2	27	1422178
10 nM RNR, dDTPs	2	27	5081.17
1 nM RNR, dDTPs	2	27	-67.522
1 µM RNR, dDTPs	2	27	1.15567e+06
∆RNR, dNTPs	3	27	1.53725e+06
∆RNR, dDTPs	3	27	-521.534
100 nM RNR, dDTPs	3	27	1.378e+06
10 nM RNR, dDTPs	3	27	4283.51
1 nM RNR, dDTPs	3	27	763.862
1 µM RNR, dDTPs	3	27	1.13269e+06
∆RNR, dNTPs	1	28	1.65859e+06
∆RNR, dDTPs	1	28	0.6475
100 nM RNR, dDTPs	1	28	1.42467e+06
10 nM RNR, dDTPs	1	28	5398.54
1 nM RNR, dDTPs	1	28	745.092
1 µM RNR, dDTPs	1	28	1.13944e+06
∆RNR, dNTPs	2	28	1.75487e+06
∆RNR, dDTPs	2	28	-1321.74
100 nM RNR, dDTPs	2	28	1477741
10 nM RNR, dDTPs	2	28	5497.4
1 nM RNR, dDTPs	2	28	-51.4129
1 µM RNR, dDTPs	2	28	1.18365e+06
∆RNR, dNTPs	3	28	1588192
∆RNR, dDTPs	3	28	-504.506
100 nM RNR, dDTPs	3	28	1432414
10 nM RNR, dDTPs	3	28	4687.86
1 nM RNR, dDTPs	3	28	773.405
1 µM RNR, dDTPs	3	28	1.1605e+06
∆RNR, dNTPs	1	29	1.70051e+06
∆RNR, dDTPs	1	29	-6.8665
100 nM RNR, dDTPs	1	29	1479570
10 nM RNR, dDTPs	1	29	5782.71
1 nM RNR, dDTPs	1	29	741.368
1 µM RNR, dDTPs	1	29	1.16459e+06
∆RNR, dNTPs	2	29	1.78673e+06
∆RNR, dDTPs	2	29	-1322.36
100 nM RNR, dDTPs	2	29	1.53685e+06
10 nM RNR, dDTPs	2	29	5911.54
1 nM RNR, dDTPs	2	29	-56.9996
1 µM RNR, dDTPs	2	29	1.21023e+06
∆RNR, dNTPs	3	29	1.62973e+06
∆RNR, dDTPs	3	29	-502.923
100 nM RNR, dDTPs	3	29	1.48758e+06
10 nM RNR, dDTPs	3	29	5110.45
1 nM RNR, dDTPs	3	29	746.22
1 µM RNR, dDTPs	3	29	1.18527e+06
∆RNR, dNTPs	1	30	1.73232e+06
∆RNR, dDTPs	1	30	2.7866
100 nM RNR, dDTPs	1	30	1.53286e+06
10 nM RNR, dDTPs	1	30	6186.37
1 nM RNR, dDTPs	1	30	740.894
1 µM RNR, dDTPs	1	30	1.18699e+06
∆RNR, dNTPs	2	30	1821449
∆RNR, dDTPs	2	30	-1338.05
100 nM RNR, dDTPs	2	30	1.58839e+06
10 nM RNR, dDTPs	2	30	6353.46
1 nM RNR, dDTPs	2	30	-49.0393
1 µM RNR, dDTPs	2	30	1234679
∆RNR, dNTPs	3	30	1.66483e+06
∆RNR, dDTPs	3	30	-510.76
100 nM RNR, dDTPs	3	30	1.54327e+06
10 nM RNR, dDTPs	3	30	5483.99
1 nM RNR, dDTPs	3	30	759.939
1 µM RNR, dDTPs	3	30	1.2103e+06
∆RNR, dNTPs	1	31	1.76748e+06
∆RNR, dDTPs	1	31	-11.8921
100 nM RNR, dDTPs	1	31	1.58269e+06
10 nM RNR, dDTPs	1	31	6564.26
1 nM RNR, dDTPs	1	31	744.322
1 µM RNR, dDTPs	1	31	1.20808e+06
∆RNR, dNTPs	2	31	1.84781e+06
∆RNR, dDTPs	2	31	-1316.18
100 nM RNR, dDTPs	2	31	1.64363e+06
10 nM RNR, dDTPs	2	31	6763.55
1 nM RNR, dDTPs	2	31	-85.1657
1 µM RNR, dDTPs	2	31	1.25753e+06
∆RNR, dNTPs	3	31	1.70577e+06
∆RNR, dDTPs	3	31	-492.333
100 nM RNR, dDTPs	3	31	1.59129e+06
10 nM RNR, dDTPs	3	31	5893.91
1 nM RNR, dDTPs	3	31	742.954
1 µM RNR, dDTPs	3	31	1.23489e+06
∆RNR, dNTPs	1	32	1.79736e+06
∆RNR, dDTPs	1	32	-7.0843
100 nM RNR, dDTPs	1	32	1.6348e+06
10 nM RNR, dDTPs	1	32	6963.17
1 nM RNR, dDTPs	1	32	740.165
1 µM RNR, dDTPs	1	32	1.22819e+06
∆RNR, dNTPs	2	32	1877623
∆RNR, dDTPs	2	32	-1329.41
100 nM RNR, dDTPs	2	32	1.68928e+06
10 nM RNR, dDTPs	2	32	7185.46
1 nM RNR, dDTPs	2	32	-68.6621
1 µM RNR, dDTPs	2	32	1.2792e+06
∆RNR, dNTPs	3	32	1.72982e+06
∆RNR, dDTPs	3	32	-516.544
100 nM RNR, dDTPs	3	32	1.64441e+06
10 nM RNR, dDTPs	3	32	6288.56
1 nM RNR, dDTPs	3	32	737.959
1 µM RNR, dDTPs	3	32	1.25496e+06
∆RNR, dNTPs	1	33	1822867
∆RNR, dDTPs	1	33	3.0646
100 nM RNR, dDTPs	1	33	1.6819e+06
10 nM RNR, dDTPs	1	33	7346.95
1 nM RNR, dDTPs	1	33	744.855
1 µM RNR, dDTPs	1	33	1.24743e+06
∆RNR, dNTPs	2	33	1.90263e+06
∆RNR, dDTPs	2	33	-1317.65
100 nM RNR, dDTPs	2	33	1.7335e+06
10 nM RNR, dDTPs	2	33	7609.45
1 nM RNR, dDTPs	2	33	-70.0533
1 µM RNR, dDTPs	2	33	1.29839e+06
∆RNR, dNTPs	3	33	1758972
∆RNR, dDTPs	3	33	-494.082
100 nM RNR, dDTPs	3	33	1690459
10 nM RNR, dDTPs	3	33	6706.95
1 nM RNR, dDTPs	3	33	768.582
1 µM RNR, dDTPs	3	33	1.27781e+06
∆RNR, dNTPs	1	34	1845951
∆RNR, dDTPs	1	34	12.8146
100 nM RNR, dDTPs	1	34	1.71898e+06
10 nM RNR, dDTPs	1	34	7718.96
1 nM RNR, dDTPs	1	34	734.421
1 µM RNR, dDTPs	1	34	1263408
∆RNR, dNTPs	2	34	1.92876e+06
∆RNR, dDTPs	2	34	-1352.59
100 nM RNR, dDTPs	2	34	1.77092e+06
10 nM RNR, dDTPs	2	34	8025.01
1 nM RNR, dDTPs	2	34	-24.5951
1 µM RNR, dDTPs	2	34	1.32036e+06
∆RNR, dNTPs	3	34	1785631
∆RNR, dDTPs	3	34	-490.12
100 nM RNR, dDTPs	3	34	1.72985e+06
10 nM RNR, dDTPs	3	34	7075.48
1 nM RNR, dDTPs	3	34	759.872
1 µM RNR, dDTPs	3	34	1.29411e+06
∆RNR, dNTPs	1	35	1.87089e+06
∆RNR, dDTPs	1	35	-8.204
100 nM RNR, dDTPs	1	35	1.75386e+06
10 nM RNR, dDTPs	1	35	8098.22
1 nM RNR, dDTPs	1	35	735.42
1 µM RNR, dDTPs	1	35	1.28005e+06
∆RNR, dNTPs	2	35	1951908
∆RNR, dDTPs	2	35	-1351.55
100 nM RNR, dDTPs	2	35	1.80296e+06
10 nM RNR, dDTPs	2	35	8438.27
1 nM RNR, dDTPs	2	35	-46.0731
1 µM RNR, dDTPs	2	35	1.34041e+06
∆RNR, dNTPs	3	35	1.8079e+06
∆RNR, dDTPs	3	35	-489.683
100 nM RNR, dDTPs	3	35	1.76623e+06
10 nM RNR, dDTPs	3	35	7490.47
1 nM RNR, dDTPs	3	35	736.793
1 µM RNR, dDTPs	3	35	1.30908e+06
∆RNR, dNTPs	1	36	1895811
∆RNR, dDTPs	1	36	-30.7864
100 nM RNR, dDTPs	1	36	1.78569e+06
10 nM RNR, dDTPs	1	36	8478.19
1 nM RNR, dDTPs	1	36	740.823
1 µM RNR, dDTPs	1	36	1.29448e+06
∆RNR, dNTPs	2	36	1.97058e+06
∆RNR, dDTPs	2	36	-1358.44
100 nM RNR, dDTPs	2	36	1.83259e+06
10 nM RNR, dDTPs	2	36	8860.91
1 nM RNR, dDTPs	2	36	-20.5177
1 µM RNR, dDTPs	2	36	1.35621e+06
∆RNR, dNTPs	3	36	1.83661e+06
∆RNR, dDTPs	3	36	-482.683
100 nM RNR, dDTPs	3	36	1.79354e+06
10 nM RNR, dDTPs	3	36	7919.62
1 nM RNR, dDTPs	3	36	736.074
1 µM RNR, dDTPs	3	36	1.32707e+06
∆RNR, dNTPs	1	37	1.91456e+06
∆RNR, dDTPs	1	37	0.5104
100 nM RNR, dDTPs	1	37	1815933
10 nM RNR, dDTPs	1	37	8857.46
1 nM RNR, dDTPs	1	37	725.426
1 µM RNR, dDTPs	1	37	1.30721e+06
∆RNR, dNTPs	2	37	1.99512e+06
∆RNR, dDTPs	2	37	-1347.44
100 nM RNR, dDTPs	2	37	1.86183e+06
10 nM RNR, dDTPs	2	37	9265.37
1 nM RNR, dDTPs	2	37	-37.2521
1 µM RNR, dDTPs	2	37	1368738
∆RNR, dNTPs	3	37	1.85415e+06
∆RNR, dDTPs	3	37	-504.702
100 nM RNR, dDTPs	3	37	1.82345e+06
10 nM RNR, dDTPs	3	37	8274.66
1 nM RNR, dDTPs	3	37	743.646
1 µM RNR, dDTPs	3	37	1343380
∆RNR, dNTPs	1	38	1.93707e+06
∆RNR, dDTPs	1	38	-26.6147
100 nM RNR, dDTPs	1	38	1.84353e+06
10 nM RNR, dDTPs	1	38	9213.91
1 nM RNR, dDTPs	1	38	730.823
1 µM RNR, dDTPs	1	38	1.3191e+06
∆RNR, dNTPs	2	38	2.01258e+06
∆RNR, dDTPs	2	38	-1346.13
100 nM RNR, dDTPs	2	38	1.89191e+06
10 nM RNR, dDTPs	2	38	9652.03
1 nM RNR, dDTPs	2	38	-30.1271
1 µM RNR, dDTPs	2	38	1.38503e+06
∆RNR, dNTPs	3	38	1.87551e+06
∆RNR, dDTPs	3	38	-504.451
100 nM RNR, dDTPs	3	38	1.84825e+06
10 nM RNR, dDTPs	3	38	8654.09
1 nM RNR, dDTPs	3	38	723.596
1 µM RNR, dDTPs	3	38	1.35285e+06
∆RNR, dNTPs	1	39	1.956e+06
∆RNR, dDTPs	1	39	-22.3887
100 nM RNR, dDTPs	1	39	1.86968e+06
10 nM RNR, dDTPs	1	39	9579.84
1 nM RNR, dDTPs	1	39	732.944
1 µM RNR, dDTPs	1	39	1.32928e+06
∆RNR, dNTPs	2	39	2.03101e+06
∆RNR, dDTPs	2	39	-1356.49
100 nM RNR, dDTPs	2	39	1917115
10 nM RNR, dDTPs	2	39	10050.3
1 nM RNR, dDTPs	2	39	-43.7138
1 µM RNR, dDTPs	2	39	1.39726e+06
∆RNR, dNTPs	3	39	1.89498e+06
∆RNR, dDTPs	3	39	-522.771
100 nM RNR, dDTPs	3	39	1.87624e+06
10 nM RNR, dDTPs	3	39	9085.52
1 nM RNR, dDTPs	3	39	733.835
1 µM RNR, dDTPs	3	39	1.36428e+06
∆RNR, dNTPs	1	40	1.97216e+06
∆RNR, dDTPs	1	40	-2.08
100 nM RNR, dDTPs	1	40	1.89507e+06
10 nM RNR, dDTPs	1	40	9913.98
1 nM RNR, dDTPs	1	40	717.797
1 µM RNR, dDTPs	1	40	1338393
∆RNR, dNTPs	2	40	2.05314e+06
∆RNR, dDTPs	2	40	-1361.25
100 nM RNR, dDTPs	2	40	1.93525e+06
10 nM RNR, dDTPs	2	40	10442.3
1 nM RNR, dDTPs	2	40	-43.2336
1 µM RNR, dDTPs	2	40	1.40626e+06
∆RNR, dNTPs	3	40	1.91391e+06
∆RNR, dDTPs	3	40	-500.927
100 nM RNR, dDTPs	3	40	1.90045e+06
10 nM RNR, dDTPs	3	40	9456.05
1 nM RNR, dDTPs	3	40	745.713
1 µM RNR, dDTPs	3	40	1.37507e+06
∆RNR, dNTPs	1	41	1.99215e+06
∆RNR, dDTPs	1	41	-26.3768
100 nM RNR, dDTPs	1	41	1916717
10 nM RNR, dDTPs	1	41	10270.9
1 nM RNR, dDTPs	1	41	728.734
1 µM RNR, dDTPs	1	41	1346846
∆RNR, dNTPs	2	41	2068084
∆RNR, dDTPs	2	41	-1337.84
100 nM RNR, dDTPs	2	41	1.96417e+06
10 nM RNR, dDTPs	2	41	10837.4
1 nM RNR, dDTPs	2	41	-22.4647
1 µM RNR, dDTPs	2	41	1.41733e+06
∆RNR, dNTPs	3	41	1.93042e+06
∆RNR, dDTPs	3	41	-514.223
100 nM RNR, dDTPs	3	41	1.92427e+06
10 nM RNR, dDTPs	3	41	9780.88
1 nM RNR, dDTPs	3	41	727.179
1 µM RNR, dDTPs	3	41	1.38801e+06
∆RNR, dNTPs	1	42	2.00895e+06
∆RNR, dDTPs	1	42	-31.4373
100 nM RNR, dDTPs	1	42	1.93964e+06
10 nM RNR, dDTPs	1	42	10601.9
1 nM RNR, dDTPs	1	42	720.707
1 µM RNR, dDTPs	1	42	1.35305e+06
∆RNR, dNTPs	2	42	2.08432e+06
∆RNR, dDTPs	2	42	-1370.62
100 nM RNR, dDTPs	2	42	1.98406e+06
10 nM RNR, dDTPs	2	42	11210.3
1 nM RNR, dDTPs	2	42	-76.3552
1 µM RNR, dDTPs	2	42	1.42101e+06
∆RNR, dNTPs	3	42	1945554
∆RNR, dDTPs	3	42	-523.43
100 nM RNR, dDTPs	3	42	1.9467e+06
10 nM RNR, dDTPs	3	42	10177.2
1 nM RNR, dDTPs	3	42	692.346
1 µM RNR, dDTPs	3	42	1.39848e+06
∆RNR, dNTPs	1	43	2.02329e+06
∆RNR, dDTPs	1	43	-31.674
100 nM RNR, dDTPs	1	43	1.96169e+06
10 nM RNR, dDTPs	1	43	10943
1 nM RNR, dDTPs	1	43	701.323
1 µM RNR, dDTPs	1	43	1.36039e+06
∆RNR, dNTPs	2	43	2103884
∆RNR, dDTPs	2	43	-1391.64
100 nM RNR, dDTPs	2	43	2.00532e+06
10 nM RNR, dDTPs	2	43	11592.8
1 nM RNR, dDTPs	2	43	-62.8749
1 µM RNR, dDTPs	2	43	1.43221e+06
∆RNR, dNTPs	3	43	1.96473e+06
∆RNR, dDTPs	3	43	-525.767
100 nM RNR, dDTPs	3	43	1.97302e+06
10 nM RNR, dDTPs	3	43	10534.8
1 nM RNR, dDTPs	3	43	744.13
1 µM RNR, dDTPs	3	43	1.40792e+06
∆RNR, dNTPs	1	44	2038076
∆RNR, dDTPs	1	44	-29.4812
100 nM RNR, dDTPs	1	44	1.97962e+06
10 nM RNR, dDTPs	1	44	11263.6
1 nM RNR, dDTPs	1	44	684.998
1 µM RNR, dDTPs	1	44	1.36459e+06
∆RNR, dNTPs	2	44	2.1218e+06
∆RNR, dDTPs	2	44	-1373.21
100 nM RNR, dDTPs	2	44	2.02195e+06
10 nM RNR, dDTPs	2	44	11959.8
1 nM RNR, dDTPs	2	44	-63.7225
1 µM RNR, dDTPs	2	44	1.43692e+06
∆RNR, dNTPs	3	44	1.98001e+06
∆RNR, dDTPs	3	44	-530.633
100 nM RNR, dDTPs	3	44	1.98672e+06
10 nM RNR, dDTPs	3	44	10848.8
1 nM RNR, dDTPs	3	44	730.433
1 µM RNR, dDTPs	3	44	1.41319e+06
∆RNR, dNTPs	1	45	2.05599e+06
∆RNR, dDTPs	1	45	-39.9533
100 nM RNR, dDTPs	1	45	2.00094e+06
10 nM RNR, dDTPs	1	45	11595.8
1 nM RNR, dDTPs	1	45	708.759
1 µM RNR, dDTPs	1	45	1.36805e+06
∆RNR, dNTPs	2	45	2134226
∆RNR, dDTPs	2	45	-1366.37
100 nM RNR, dDTPs	2	45	2.04078e+06
10 nM RNR, dDTPs	2	45	12335.4
1 nM RNR, dDTPs	2	45	-67.9494
1 µM RNR, dDTPs	2	45	1.44105e+06
∆RNR, dNTPs	3	45	2.00003e+06
∆RNR, dDTPs	3	45	-524.366
100 nM RNR, dDTPs	3	45	2.00753e+06
10 nM RNR, dDTPs	3	45	11251.5
1 nM RNR, dDTPs	3	45	712.143
1 µM RNR, dDTPs	3	45	1.42019e+06
∆RNR, dNTPs	1	46	2.07075e+06
∆RNR, dDTPs	1	46	-47.4219
100 nM RNR, dDTPs	1	46	2.01777e+06
10 nM RNR, dDTPs	1	46	11912.4
1 nM RNR, dDTPs	1	46	689.173
1 µM RNR, dDTPs	1	46	1.37207e+06
∆RNR, dNTPs	2	46	2.14871e+06
∆RNR, dDTPs	2	46	-1388.15
100 nM RNR, dDTPs	2	46	2.06266e+06
10 nM RNR, dDTPs	2	46	12681
1 nM RNR, dDTPs	2	46	-75.3479
1 µM RNR, dDTPs	2	46	1.44635e+06
∆RNR, dNTPs	3	46	2.00643e+06
∆RNR, dDTPs	3	46	-547.672
100 nM RNR, dDTPs	3	46	2.02772e+06
10 nM RNR, dDTPs	3	46	11570.8
1 nM RNR, dDTPs	3	46	715.389
1 µM RNR, dDTPs	3	46	1.42503e+06
∆RNR, dNTPs	1	47	2.08697e+06
∆RNR, dDTPs	1	47	-67.1689
100 nM RNR, dDTPs	1	47	2037431
10 nM RNR, dDTPs	1	47	12200.8
1 nM RNR, dDTPs	1	47	678.694
1 µM RNR, dDTPs	1	47	1373034
∆RNR, dNTPs	2	47	2160016
∆RNR, dDTPs	2	47	-1383.44
100 nM RNR, dDTPs	2	47	2.08148e+06
10 nM RNR, dDTPs	2	47	13003.7
1 nM RNR, dDTPs	2	47	-81.6543
1 µM RNR, dDTPs	2	47	1.44947e+06
∆RNR, dNTPs	3	47	2.02707e+06
∆RNR, dDTPs	3	47	-544.539
100 nM RNR, dDTPs	3	47	2.04388e+06
10 nM RNR, dDTPs	3	47	11953
1 nM RNR, dDTPs	3	47	698.961
1 µM RNR, dDTPs	3	47	1.42766e+06
∆RNR, dNTPs	1	48	2.10121e+06
∆RNR, dDTPs	1	48	-74.8327
100 nM RNR, dDTPs	1	48	2054694
10 nM RNR, dDTPs	1	48	12505.6
1 nM RNR, dDTPs	1	48	665.718
1 µM RNR, dDTPs	1	48	1.37442e+06
∆RNR, dNTPs	2	48	2174465
∆RNR, dDTPs	2	48	-1390.62
100 nM RNR, dDTPs	2	48	2100771
10 nM RNR, dDTPs	2	48	13373.7
1 nM RNR, dDTPs	2	48	-74.2555
1 µM RNR, dDTPs	2	48	1.45019e+06
∆RNR, dNTPs	3	48	2.04777e+06
∆RNR, dDTPs	3	48	-528.322
100 nM RNR, dDTPs	3	48	2.06215e+06
10 nM RNR, dDTPs	3	48	12290.1
1 nM RNR, dDTPs	3	48	694.979
1 µM RNR, dDTPs	3	48	1.43168e+06
∆RNR, dNTPs	1	49	2.11297e+06
∆RNR, dDTPs	1	49	-82.2806
100 nM RNR, dDTPs	1	49	2.07144e+06
10 nM RNR, dDTPs	1	49	12808.2
1 nM RNR, dDTPs	1	49	661.159
1 µM RNR, dDTPs	1	49	1.37509e+06
∆RNR, dNTPs	2	49	2.1861e+06
∆RNR, dDTPs	2	49	-1374.06
100 nM RNR, dDTPs	2	49	2112745
10 nM RNR, dDTPs	2	49	13712.1
1 nM RNR, dDTPs	2	49	-90.2273
1 µM RNR, dDTPs	2	49	1.45175e+06
∆RNR, dNTPs	3	49	2.05438e+06
∆RNR, dDTPs	3	49	-551.219
100 nM RNR, dDTPs	3	49	2.07631e+06
10 nM RNR, dDTPs	3	49	12597.3
1 nM RNR, dDTPs	3	49	685.176
1 µM RNR, dDTPs	3	49	1.43352e+06
∆RNR, dNTPs	1	50	2123312
∆RNR, dDTPs	1	50	-79.1136
100 nM RNR, dDTPs	1	50	2084667
10 nM RNR, dDTPs	1	50	13106.4
1 nM RNR, dDTPs	1	50	641.34
1 µM RNR, dDTPs	1	50	1.37352e+06
∆RNR, dNTPs	2	50	2.20358e+06
∆RNR, dDTPs	2	50	-1416.55
100 nM RNR, dDTPs	2	50	2128128
10 nM RNR, dDTPs	2	50	14066
1 nM RNR, dDTPs	2	50	-63.198
1 µM RNR, dDTPs	2	50	1.45128e+06
∆RNR, dNTPs	3	50	2.06978e+06
∆RNR, dDTPs	3	50	-551.76
100 nM RNR, dDTPs	3	50	2.09503e+06
10 nM RNR, dDTPs	3	50	12958.8
1 nM RNR, dDTPs	3	50	687.803
1 µM RNR, dDTPs	3	50	1434172
∆RNR, dNTPs	1	51	2.13854e+06
∆RNR, dDTPs	1	51	-88.7091
100 nM RNR, dDTPs	1	51	2.10184e+06
10 nM RNR, dDTPs	1	51	13398.7
1 nM RNR, dDTPs	1	51	655.418
1 µM RNR, dDTPs	1	51	1.37281e+06
∆RNR, dNTPs	2	51	2.21748e+06
∆RNR, dDTPs	2	51	-1389.23
100 nM RNR, dDTPs	2	51	2.14302e+06
10 nM RNR, dDTPs	2	51	14405.6
1 nM RNR, dDTPs	2	51	-66.9976
1 µM RNR, dDTPs	2	51	1.45244e+06
∆RNR, dNTPs	3	51	2.07875e+06
∆RNR, dDTPs	3	51	-569.82
100 nM RNR, dDTPs	3	51	2.10868e+06
10 nM RNR, dDTPs	3	51	13232.5
1 nM RNR, dDTPs	3	51	690.234
1 µM RNR, dDTPs	3	51	1436111
∆RNR, dNTPs	1	52	2.14876e+06
∆RNR, dDTPs	1	52	-78.9216
100 nM RNR, dDTPs	1	52	2.11603e+06
10 nM RNR, dDTPs	1	52	13670
1 nM RNR, dDTPs	1	52	638.19
1 µM RNR, dDTPs	1	52	1.37071e+06
∆RNR, dNTPs	2	52	2.23236e+06
∆RNR, dDTPs	2	52	-1405.97
100 nM RNR, dDTPs	2	52	2157425
10 nM RNR, dDTPs	2	52	14735.7
1 nM RNR, dDTPs	2	52	-75.5648
1 µM RNR, dDTPs	2	52	1.45279e+06
∆RNR, dNTPs	3	52	2.09519e+06
∆RNR, dDTPs	3	52	-559.305
100 nM RNR, dDTPs	3	52	2.12326e+06
10 nM RNR, dDTPs	3	52	13595.6
1 nM RNR, dDTPs	3	52	669.869
1 µM RNR, dDTPs	3	52	1.43423e+06
∆RNR, dNTPs	1	53	2.16316e+06
∆RNR, dDTPs	1	53	-92.0565
100 nM RNR, dDTPs	1	53	2.12917e+06
10 nM RNR, dDTPs	1	53	13966.3
1 nM RNR, dDTPs	1	53	610.812
1 µM RNR, dDTPs	1	53	1.36707e+06
∆RNR, dNTPs	2	53	2.24417e+06
∆RNR, dDTPs	2	53	-1435.1
100 nM RNR, dDTPs	2	53	2.17474e+06
10 nM RNR, dDTPs	2	53	15040.1
1 nM RNR, dDTPs	2	53	-98.2192
1 µM RNR, dDTPs	2	53	1.44734e+06
∆RNR, dNTPs	3	53	2.10416e+06
∆RNR, dDTPs	3	53	-583.42
100 nM RNR, dDTPs	3	53	2.14017e+06
10 nM RNR, dDTPs	3	53	13883.2
1 nM RNR, dDTPs	3	53	674.02
1 µM RNR, dDTPs	3	53	1.43252e+06
∆RNR, dNTPs	1	54	2.17508e+06
∆RNR, dDTPs	1	54	-102.044
100 nM RNR, dDTPs	1	54	2.14304e+06
10 nM RNR, dDTPs	1	54	14222
1 nM RNR, dDTPs	1	54	589.161
1 µM RNR, dDTPs	1	54	1.36301e+06
∆RNR, dNTPs	2	54	2.25385e+06
∆RNR, dDTPs	2	54	-1444.02
100 nM RNR, dDTPs	2	54	2.1871e+06
10 nM RNR, dDTPs	2	54	15321
1 nM RNR, dDTPs	2	54	-103.632
1 µM RNR, dDTPs	2	54	1.44402e+06
∆RNR, dNTPs	3	54	2.11636e+06
∆RNR, dDTPs	3	54	-569.703
100 nM RNR, dDTPs	3	54	2151226
10 nM RNR, dDTPs	3	54	14202.1
1 nM RNR, dDTPs	3	54	655.649
1 µM RNR, dDTPs	3	54	1.43143e+06
∆RNR, dNTPs	1	55	2.18547e+06
∆RNR, dDTPs	1	55	-108.932
100 nM RNR, dDTPs	1	55	2.15786e+06
10 nM RNR, dDTPs	1	55	14493.7
1 nM RNR, dDTPs	1	55	585.993
1 µM RNR, dDTPs	1	55	1.35884e+06
∆RNR, dNTPs	2	55	2.2643e+06
∆RNR, dDTPs	2	55	-1458.49
100 nM RNR, dDTPs	2	55	2.20241e+06
10 nM RNR, dDTPs	2	55	15659.3
1 nM RNR, dDTPs	2	55	-104.807
1 µM RNR, dDTPs	2	55	1.44224e+06
∆RNR, dNTPs	3	55	2.1274e+06
∆RNR, dDTPs	3	55	-583.473
100 nM RNR, dDTPs	3	55	2167106
10 nM RNR, dDTPs	3	55	14498
1 nM RNR, dDTPs	3	55	675.323
1 µM RNR, dDTPs	3	55	1.42813e+06
∆RNR, dNTPs	1	56	2.19797e+06
∆RNR, dDTPs	1	56	-131.219
100 nM RNR, dDTPs	1	56	2.16951e+06
10 nM RNR, dDTPs	1	56	14737.4
1 nM RNR, dDTPs	1	56	581.043
1 µM RNR, dDTPs	1	56	1.35473e+06
∆RNR, dNTPs	2	56	2274437
∆RNR, dDTPs	2	56	-1448.86
100 nM RNR, dDTPs	2	56	2.21828e+06
10 nM RNR, dDTPs	2	56	15945
1 nM RNR, dDTPs	2	56	-110.502
1 µM RNR, dDTPs	2	56	1.4371e+06
∆RNR, dNTPs	3	56	2141826
∆RNR, dDTPs	3	56	-594.328
100 nM RNR, dDTPs	3	56	2.17905e+06
10 nM RNR, dDTPs	3	56	14835.7
1 nM RNR, dDTPs	3	56	646.473
1 µM RNR, dDTPs	3	56	1.42336e+06
∆RNR, dNTPs	1	57	2206599
∆RNR, dDTPs	1	57	-134.728
100 nM RNR, dDTPs	1	57	2183422
10 nM RNR, dDTPs	1	57	14999.6
1 nM RNR, dDTPs	1	57	566.741
1 µM RNR, dDTPs	1	57	1.34843e+06
∆RNR, dNTPs	2	57	2.28468e+06
∆RNR, dDTPs	2	57	-1463.31
100 nM RNR, dDTPs	2	57	2.22809e+06
10 nM RNR, dDTPs	2	57	16228.9
1 nM RNR, dDTPs	2	57	-139.124
1 µM RNR, dDTPs	2	57	1430911
∆RNR, dNTPs	3	57	2.15015e+06
∆RNR, dDTPs	3	57	-604.847
100 nM RNR, dDTPs	3	57	2.19066e+06
10 nM RNR, dDTPs	3	57	15076.7
1 nM RNR, dDTPs	3	57	639.624
1 µM RNR, dDTPs	3	57	1.42243e+06
∆RNR, dNTPs	1	58	2.21748e+06
∆RNR, dDTPs	1	58	-135.81
100 nM RNR, dDTPs	1	58	2.19337e+06
10 nM RNR, dDTPs	1	58	15236.4
1 nM RNR, dDTPs	1	58	555.943
1 µM RNR, dDTPs	1	58	1.34193e+06
∆RNR, dNTPs	2	58	2.29416e+06
∆RNR, dDTPs	2	58	-1471.01
100 nM RNR, dDTPs	2	58	2240268
10 nM RNR, dDTPs	2	58	16553.2
1 nM RNR, dDTPs	2	58	-129.721
1 µM RNR, dDTPs	2	58	1.42337e+06
∆RNR, dNTPs	3	58	2.16789e+06
∆RNR, dDTPs	3	58	-600.032
100 nM RNR, dDTPs	3	58	2.20288e+06
10 nM RNR, dDTPs	3	58	15399.1
1 nM RNR, dDTPs	3	58	625.712
1 µM RNR, dDTPs	3	58	1.41677e+06
∆RNR, dNTPs	1	59	2.22834e+06
∆RNR, dDTPs	1	59	-176.45
100 nM RNR, dDTPs	1	59	2.20585e+06
10 nM RNR, dDTPs	1	59	15499.3
1 nM RNR, dDTPs	1	59	557.62
1 µM RNR, dDTPs	1	59	1.33589e+06
∆RNR, dNTPs	2	59	2.30292e+06
∆RNR, dDTPs	2	59	-1465.29
100 nM RNR, dDTPs	2	59	2244223
10 nM RNR, dDTPs	2	59	16846.8
1 nM RNR, dDTPs	2	59	-126.992
1 µM RNR, dDTPs	2	59	1.41882e+06
∆RNR, dNTPs	3	59	2.17492e+06
∆RNR, dDTPs	3	59	-621.137
100 nM RNR, dDTPs	3	59	2.21185e+06
10 nM RNR, dDTPs	3	59	15703.9
1 nM RNR, dDTPs	3	59	607.158
1 µM RNR, dDTPs	3	59	1.41185e+06
∆RNR, dNTPs	1	60	2235563
∆RNR, dDTPs	1	60	-158.27
100 nM RNR, dDTPs	1	60	2.21498e+06
10 nM RNR, dDTPs	1	60	15731.5
1 nM RNR, dDTPs	1	60	555.534
1 µM RNR, dDTPs	1	60	1.32742e+06
∆RNR, dNTPs	2	60	2316585
∆RNR, dDTPs	2	60	-1483.73
100 nM RNR, dDTPs	2	60	2.26484e+06
10 nM RNR, dDTPs	2	60	17154.9
1 nM RNR, dDTPs	2	60	-142.727
1 µM RNR, dDTPs	2	60	1.41275e+06
∆RNR, dNTPs	3	60	2179774
∆RNR, dDTPs	3	60	-635.971
100 nM RNR, dDTPs	3	60	2224295
10 nM RNR, dDTPs	3	60	16066.3
1 nM RNR, dDTPs	3	60	612.896
1 µM RNR, dDTPs	3	60	1.4042e+06

## Sheet: Fig_S6B
Figure S6B
Sample	Replicate	Max RFU	Apparent Rate (Norm. RFU / min)
1 nM RNR, dDTPs	1	745.092	3.59e-07
1 nM RNR, dDTPs	2	-20.5177	1.12e-06
1 nM RNR, dDTPs	3	920.616	-3.99e-07
1 µM RNR, dDTPs	1	1.37509e+06	0.00364008
1 µM RNR, dDTPs	2	1.45279e+06	0.00374138
1 µM RNR, dDTPs	3	1436111	0.00364905
10 nM RNR, dDTPs	1	15731.5	2.36e-05
10 nM RNR, dDTPs	2	17154.9	2.37e-05
10 nM RNR, dDTPs	3	16066.3	2.29e-05
100 nM RNR, dDTPs	1	2.21498e+06	0.00441329
100 nM RNR, dDTPs	2	2.26484e+06	0.00458872
100 nM RNR, dDTPs	3	2224295	0.00443618
∆RNR, dDTPs	1	25.4621	-1.14e-07
∆RNR, dDTPs	2	-1273.13	-3.36e-07
∆RNR, dDTPs	3	-482.683	6.46e-08
∆RNR, dNTPs	1	2235563	0.00483255
∆RNR, dNTPs	2	2316585	0.00518305
∆RNR, dNTPs	3	2179774	0.0046018

## Sheet: Fig_S7A_S7C
Figures S7A, S7C
Sample	Replicate	Cycle	FAM
0.016 mM CDP, 200 µM dD	1	1	2989.06
∆dN	1	1	-502.686
0.4 mM CDP, 200 µM dD	1	1	334.486
0.08 mM CDP, 200 µM dD	1	1	1009.7
dN	1	1	4472.83
0.0032 mM CDP, 200 µM dD	1	1	2107.68
2 mM CDP, 200 µM dD	1	1	1888.75
0.016 mM CDP, 200 µM dD	2	1	1883.45
∆dN	2	1	-1222.83
0.4 mM CDP, 200 µM dD	2	1	583.5
0.08 mM CDP, 200 µM dD	2	1	546.226
dN	2	1	5905.9
0.0032 mM CDP, 200 µM dD	2	1	1067.8
2 mM CDP, 200 µM dD	2	1	1761.96
0.016 mM CDP, 200 µM dD	3	1	894.404
∆dN	3	1	-1876.72
0.4 mM CDP, 200 µM dD	3	1	1048.69
0.08 mM CDP, 200 µM dD	3	1	-97.5756
dN	3	1	4386.67
0.0032 mM CDP, 200 µM dD	3	1	70.2539
2 mM CDP, 200 µM dD	3	1	977.532
0.016 mM CDP, 200 µM dD	1	2	17630.6
∆dN	1	2	-301.806
0.4 mM CDP, 200 µM dD	1	2	12502.4
0.08 mM CDP, 200 µM dD	1	2	12162.7
dN	1	2	22354
0.0032 mM CDP, 200 µM dD	1	2	13771.9
2 mM CDP, 200 µM dD	1	2	13961.2
0.016 mM CDP, 200 µM dD	2	2	15908.6
∆dN	2	2	-835.954
0.4 mM CDP, 200 µM dD	2	2	13117
0.08 mM CDP, 200 µM dD	2	2	12833.3
dN	2	2	24164.2
0.0032 mM CDP, 200 µM dD	2	2	13498.6
2 mM CDP, 200 µM dD	2	2	14993
0.016 mM CDP, 200 µM dD	3	2	14687.4
∆dN	3	2	-1536.94
0.4 mM CDP, 200 µM dD	3	2	12638.6
0.08 mM CDP, 200 µM dD	3	2	12286.5
dN	3	2	20174.7
0.0032 mM CDP, 200 µM dD	3	2	12968.6
2 mM CDP, 200 µM dD	3	2	14417.9
0.016 mM CDP, 200 µM dD	1	3	39642.1
∆dN	1	3	-196.89
0.4 mM CDP, 200 µM dD	1	3	31295.8
0.08 mM CDP, 200 µM dD	1	3	29729.9
dN	1	3	49206
0.0032 mM CDP, 200 µM dD	1	3	31753.6
2 mM CDP, 200 µM dD	1	3	32527.9
0.016 mM CDP, 200 µM dD	2	3	36451.9
∆dN	2	3	-562.262
0.4 mM CDP, 200 µM dD	2	3	32524.7
0.08 mM CDP, 200 µM dD	2	3	31888.5
dN	2	3	51034.8
0.0032 mM CDP, 200 µM dD	2	3	32774.4
2 mM CDP, 200 µM dD	2	3	35500.4
0.016 mM CDP, 200 µM dD	3	3	35804.5
∆dN	3	3	-1442.91
0.4 mM CDP, 200 µM dD	3	3	30641.3
0.08 mM CDP, 200 µM dD	3	3	31585
dN	3	3	42971.7
0.0032 mM CDP, 200 µM dD	3	3	32461.2
2 mM CDP, 200 µM dD	3	3	34794.1
0.016 mM CDP, 200 µM dD	1	4	66028.3
∆dN	1	4	-96.8603
0.4 mM CDP, 200 µM dD	1	4	54763.1
0.08 mM CDP, 200 µM dD	1	4	51964.5
dN	1	4	82745
0.0032 mM CDP, 200 µM dD	1	4	54320.7
2 mM CDP, 200 µM dD	1	4	55678.1
0.016 mM CDP, 200 µM dD	2	4	61152.2
∆dN	2	4	-319.365
0.4 mM CDP, 200 µM dD	2	4	56814.8
0.08 mM CDP, 200 µM dD	2	4	55941.4
dN	2	4	84626.8
0.0032 mM CDP, 200 µM dD	2	4	56969.6
2 mM CDP, 200 µM dD	2	4	61310.8
0.016 mM CDP, 200 µM dD	3	4	61865.1
∆dN	3	4	-1337.82
0.4 mM CDP, 200 µM dD	3	4	52985.4
0.08 mM CDP, 200 µM dD	3	4	55799.4
dN	3	4	71493.7
0.0032 mM CDP, 200 µM dD	3	4	56895.3
2 mM CDP, 200 µM dD	3	4	60362.4
0.016 mM CDP, 200 µM dD	1	5	95070.2
∆dN	1	5	-30.0337
0.4 mM CDP, 200 µM dD	1	5	81552.5
0.08 mM CDP, 200 µM dD	1	5	77170.1
dN	1	5	121282
0.0032 mM CDP, 200 µM dD	1	5	79756.5
2 mM CDP, 200 µM dD	1	5	82024.1
0.016 mM CDP, 200 µM dD	2	5	88284.3
∆dN	2	5	-161.625
0.4 mM CDP, 200 µM dD	2	5	84685.1
0.08 mM CDP, 200 µM dD	2	5	83148.5
dN	2	5	123428
0.0032 mM CDP, 200 µM dD	2	5	84103.4
2 mM CDP, 200 µM dD	2	5	91023.6
0.016 mM CDP, 200 µM dD	3	5	91495.8
∆dN	3	5	-1193.91
0.4 mM CDP, 200 µM dD	3	5	78399.3
0.08 mM CDP, 200 µM dD	3	5	83665.2
dN	3	5	104303
0.0032 mM CDP, 200 µM dD	3	5	85032.1
2 mM CDP, 200 µM dD	3	5	89392.1
0.016 mM CDP, 200 µM dD	1	6	125868
∆dN	1	6	34.9784
0.4 mM CDP, 200 µM dD	1	6	110286
0.08 mM CDP, 200 µM dD	1	6	104044
dN	1	6	163243
0.0032 mM CDP, 200 µM dD	1	6	107104
2 mM CDP, 200 µM dD	1	6	110521
0.016 mM CDP, 200 µM dD	2	6	117100
∆dN	2	6	-16.768
0.4 mM CDP, 200 µM dD	2	6	114537
0.08 mM CDP, 200 µM dD	2	6	112178
dN	2	6	166252
0.0032 mM CDP, 200 µM dD	2	6	113291
2 mM CDP, 200 µM dD	2	6	123004
0.016 mM CDP, 200 µM dD	3	6	123364
∆dN	3	6	-1116.4
0.4 mM CDP, 200 µM dD	3	6	105655
0.08 mM CDP, 200 µM dD	3	6	114259
dN	3	6	140007
0.0032 mM CDP, 200 µM dD	3	6	114443
2 mM CDP, 200 µM dD	3	6	121041
0.016 mM CDP, 200 µM dD	1	7	156961
∆dN	1	7	66.8877
0.4 mM CDP, 200 µM dD	1	7	140013
0.08 mM CDP, 200 µM dD	1	7	131806
dN	1	7	208125
0.0032 mM CDP, 200 µM dD	1	7	135434
2 mM CDP, 200 µM dD	1	7	140353
0.016 mM CDP, 200 µM dD	2	7	146081
∆dN	2	7	90.177
0.4 mM CDP, 200 µM dD	2	7	145370
0.08 mM CDP, 200 µM dD	2	7	142126
dN	2	7	211815
0.0032 mM CDP, 200 µM dD	2	7	143204
2 mM CDP, 200 µM dD	2	7	156532
0.016 mM CDP, 200 µM dD	3	7	156396
∆dN	3	7	-1032.83
0.4 mM CDP, 200 µM dD	3	7	133855
0.08 mM CDP, 200 µM dD	3	7	145749
dN	3	7	178697
0.0032 mM CDP, 200 µM dD	3	7	145555
2 mM CDP, 200 µM dD	3	7	153782
0.016 mM CDP, 200 µM dD	1	8	187900
∆dN	1	8	135.595
0.4 mM CDP, 200 µM dD	1	8	170030
0.08 mM CDP, 200 µM dD	1	8	159925
dN	1	8	255581
0.0032 mM CDP, 200 µM dD	1	8	164021
2 mM CDP, 200 µM dD	1	8	170800
0.016 mM CDP, 200 µM dD	2	8	174600
∆dN	2	8	127.27
0.4 mM CDP, 200 µM dD	2	8	176770
0.08 mM CDP, 200 µM dD	2	8	172749
dN	2	8	259657
0.0032 mM CDP, 200 µM dD	2	8	173885
2 mM CDP, 200 µM dD	2	8	190712
0.016 mM CDP, 200 µM dD	3	8	189560
∆dN	3	8	-924.929
0.4 mM CDP, 200 µM dD	3	8	162124
0.08 mM CDP, 200 µM dD	3	8	176890
dN	3	8	218605
0.0032 mM CDP, 200 µM dD	3	8	176422
2 mM CDP, 200 µM dD	3	8	187232
0.016 mM CDP, 200 µM dD	1	9	217977
∆dN	1	9	195.05
0.4 mM CDP, 200 µM dD	1	9	199584
0.08 mM CDP, 200 µM dD	1	9	187578
dN	1	9	304438
0.0032 mM CDP, 200 µM dD	1	9	192490
2 mM CDP, 200 µM dD	1	9	201269
0.016 mM CDP, 200 µM dD	2	9	202840
∆dN	2	9	214.137
0.4 mM CDP, 200 µM dD	2	9	207489
0.08 mM CDP, 200 µM dD	2	9	202708
dN	2	9	309030
0.0032 mM CDP, 200 µM dD	2	9	204392
2 mM CDP, 200 µM dD	2	9	224939
0.016 mM CDP, 200 µM dD	3	9	219392
∆dN	3	9	-832.061
0.4 mM CDP, 200 µM dD	3	9	190420
0.08 mM CDP, 200 µM dD	3	9	208091
dN	3	9	259968
0.0032 mM CDP, 200 µM dD	3	9	206910
2 mM CDP, 200 µM dD	3	9	220743
0.016 mM CDP, 200 µM dD	1	10	246900
∆dN	1	10	277.017
0.4 mM CDP, 200 µM dD	1	10	228354
0.08 mM CDP, 200 µM dD	1	10	214673
dN	1	10	353725
0.0032 mM CDP, 200 µM dD	1	10	220158
2 mM CDP, 200 µM dD	1	10	231456
0.016 mM CDP, 200 µM dD	2	10	230082
∆dN	2	10	266.85
0.4 mM CDP, 200 µM dD	2	10	237689
0.08 mM CDP, 200 µM dD	2	10	231909
dN	2	10	359307
0.0032 mM CDP, 200 µM dD	2	10	233807
2 mM CDP, 200 µM dD	2	10	258904
0.016 mM CDP, 200 µM dD	3	10	247940
∆dN	3	10	-757.702
0.4 mM CDP, 200 µM dD	3	10	217711
0.08 mM CDP, 200 µM dD	3	10	237989
dN	3	10	302374
0.0032 mM CDP, 200 µM dD	3	10	237104
2 mM CDP, 200 µM dD	3	10	254283
0.016 mM CDP, 200 µM dD	1	11	274502
∆dN	1	11	359.518
0.4 mM CDP, 200 µM dD	1	11	256132
0.08 mM CDP, 200 µM dD	1	11	240696
dN	1	11	403043
0.0032 mM CDP, 200 µM dD	1	11	246508
2 mM CDP, 200 µM dD	1	11	260937
0.016 mM CDP, 200 µM dD	2	11	255406
∆dN	2	11	320.695
0.4 mM CDP, 200 µM dD	2	11	266866
0.08 mM CDP, 200 µM dD	2	11	260319
dN	2	11	409394
0.0032 mM CDP, 200 µM dD	2	11	261764
2 mM CDP, 200 µM dD	2	11	292176
0.016 mM CDP, 200 µM dD	3	11	275722
∆dN	3	11	-686.027
0.4 mM CDP, 200 µM dD	3	11	244032
0.08 mM CDP, 200 µM dD	3	11	267090
dN	3	11	344026
0.0032 mM CDP, 200 µM dD	3	11	265792
2 mM CDP, 200 µM dD	3	11	286418
0.016 mM CDP, 200 µM dD	1	12	300294
∆dN	1	12	458.797
0.4 mM CDP, 200 µM dD	1	12	282502
0.08 mM CDP, 200 µM dD	1	12	265451
dN	1	12	452078
0.0032 mM CDP, 200 µM dD	1	12	272064
2 mM CDP, 200 µM dD	1	12	289366
0.016 mM CDP, 200 µM dD	2	12	279665
∆dN	2	12	345.016
0.4 mM CDP, 200 µM dD	2	12	294431
0.08 mM CDP, 200 µM dD	2	12	287381
dN	2	12	460000
0.0032 mM CDP, 200 µM dD	2	12	288938
2 mM CDP, 200 µM dD	2	12	324277
0.016 mM CDP, 200 µM dD	3	12	302189
∆dN	3	12	-643.791
0.4 mM CDP, 200 µM dD	3	12	269203
0.08 mM CDP, 200 µM dD	3	12	294674
dN	3	12	386280
0.0032 mM CDP, 200 µM dD	3	12	293481
2 mM CDP, 200 µM dD	3	12	318004
0.016 mM CDP, 200 µM dD	1	13	324356
∆dN	1	13	520.297
0.4 mM CDP, 200 µM dD	1	13	307528
0.08 mM CDP, 200 µM dD	1	13	288642
dN	1	13	500788
0.0032 mM CDP, 200 µM dD	1	13	296320
2 mM CDP, 200 µM dD	1	13	317099
0.016 mM CDP, 200 µM dD	2	13	302060
∆dN	2	13	366.566
0.4 mM CDP, 200 µM dD	2	13	320404
0.08 mM CDP, 200 µM dD	2	13	312682
dN	2	13	510059
0.0032 mM CDP, 200 µM dD	2	13	314945
2 mM CDP, 200 µM dD	2	13	355266
0.016 mM CDP, 200 µM dD	3	13	326413
∆dN	3	13	-626.471
0.4 mM CDP, 200 µM dD	3	13	293098
0.08 mM CDP, 200 µM dD	3	13	320566
dN	3	13	427686
0.0032 mM CDP, 200 µM dD	3	13	320417
2 mM CDP, 200 µM dD	3	13	348259
0.016 mM CDP, 200 µM dD	1	14	346638
∆dN	1	14	592.753
0.4 mM CDP, 200 µM dD	1	14	330897
0.08 mM CDP, 200 µM dD	1	14	310545
dN	1	14	548745
0.0032 mM CDP, 200 µM dD	1	14	318742
2 mM CDP, 200 µM dD	1	14	343220
0.016 mM CDP, 200 µM dD	2	14	323257
∆dN	2	14	392.777
0.4 mM CDP, 200 µM dD	2	14	344666
0.08 mM CDP, 200 µM dD	2	14	336910
dN	2	14	560070
0.0032 mM CDP, 200 µM dD	2	14	338360
2 mM CDP, 200 µM dD	2	14	384561
0.016 mM CDP, 200 µM dD	3	14	348701
∆dN	3	14	-597.246
0.4 mM CDP, 200 µM dD	3	14	315916
0.08 mM CDP, 200 µM dD	3	14	345200
dN	3	14	469527
0.0032 mM CDP, 200 µM dD	3	14	344849
2 mM CDP, 200 µM dD	3	14	377045
0.016 mM CDP, 200 µM dD	1	15	367469
∆dN	1	15	640.246
0.4 mM CDP, 200 µM dD	1	15	352720
0.08 mM CDP, 200 µM dD	1	15	330987
dN	1	15	595324
0.0032 mM CDP, 200 µM dD	1	15	339777
2 mM CDP, 200 µM dD	1	15	368584
0.016 mM CDP, 200 µM dD	2	15	342434
∆dN	2	15	413.401
0.4 mM CDP, 200 µM dD	2	15	367721
0.08 mM CDP, 200 µM dD	2	15	359169
dN	2	15	609012
0.0032 mM CDP, 200 µM dD	2	15	360951
2 mM CDP, 200 µM dD	2	15	413018
0.016 mM CDP, 200 µM dD	3	15	370236
∆dN	3	15	-569.46
0.4 mM CDP, 200 µM dD	3	15	337095
0.08 mM CDP, 200 µM dD	3	15	368046
dN	3	15	509924
0.0032 mM CDP, 200 µM dD	3	15	367306
2 mM CDP, 200 µM dD	3	15	404501
0.016 mM CDP, 200 µM dD	1	16	386589
∆dN	1	16	669.369
0.4 mM CDP, 200 µM dD	1	16	372625
0.08 mM CDP, 200 µM dD	1	16	349975
dN	1	16	640990
0.0032 mM CDP, 200 µM dD	1	16	359654
2 mM CDP, 200 µM dD	1	16	391939
0.016 mM CDP, 200 µM dD	2	16	360506
∆dN	2	16	427.105
0.4 mM CDP, 200 µM dD	2	16	388506
0.08 mM CDP, 200 µM dD	2	16	379674
dN	2	16	657178
0.0032 mM CDP, 200 µM dD	2	16	381889
2 mM CDP, 200 µM dD	2	16	439120
0.016 mM CDP, 200 µM dD	3	16	389029
∆dN	3	16	-542.141
0.4 mM CDP, 200 µM dD	3	16	357126
0.08 mM CDP, 200 µM dD	3	16	388593
dN	3	16	549590
0.0032 mM CDP, 200 µM dD	3	16	388820
2 mM CDP, 200 µM dD	3	16	431017
0.016 mM CDP, 200 µM dD	1	17	404147
∆dN	1	17	688.467
0.4 mM CDP, 200 µM dD	1	17	391674
0.08 mM CDP, 200 µM dD	1	17	367449
dN	1	17	686256
0.0032 mM CDP, 200 µM dD	1	17	377791
2 mM CDP, 200 µM dD	1	17	414422
0.016 mM CDP, 200 µM dD	2	17	376914
∆dN	2	17	428.237
0.4 mM CDP, 200 µM dD	2	17	409056
0.08 mM CDP, 200 µM dD	2	17	398519
dN	2	17	703609
0.0032 mM CDP, 200 µM dD	2	17	400779
2 mM CDP, 200 µM dD	2	17	463825
0.016 mM CDP, 200 µM dD	3	17	405267
∆dN	3	17	-506.352
0.4 mM CDP, 200 µM dD	3	17	375529
0.08 mM CDP, 200 µM dD	3	17	408476
dN	3	17	588727
0.0032 mM CDP, 200 µM dD	3	17	408499
2 mM CDP, 200 µM dD	3	17	454646
0.016 mM CDP, 200 µM dD	1	18	419552
∆dN	1	18	707.158
0.4 mM CDP, 200 µM dD	1	18	408507
0.08 mM CDP, 200 µM dD	1	18	383533
dN	1	18	729389
0.0032 mM CDP, 200 µM dD	1	18	394797
2 mM CDP, 200 µM dD	1	18	435127
0.016 mM CDP, 200 µM dD	2	18	391576
∆dN	2	18	454.589
0.4 mM CDP, 200 µM dD	2	18	426858
0.08 mM CDP, 200 µM dD	2	18	416125
dN	2	18	749648
0.0032 mM CDP, 200 µM dD	2	18	419128
2 mM CDP, 200 µM dD	2	18	486890
0.016 mM CDP, 200 µM dD	3	18	421186
∆dN	3	18	-524.928
0.4 mM CDP, 200 µM dD	3	18	392798
0.08 mM CDP, 200 µM dD	3	18	425344
dN	3	18	625998
0.0032 mM CDP, 200 µM dD	3	18	426842
2 mM CDP, 200 µM dD	3	18	477198
0.016 mM CDP, 200 µM dD	1	19	434889
∆dN	1	19	725.808
0.4 mM CDP, 200 µM dD	1	19	424445
0.08 mM CDP, 200 µM dD	1	19	398662
dN	1	19	771009
0.0032 mM CDP, 200 µM dD	1	19	409956
2 mM CDP, 200 µM dD	1	19	454597
0.016 mM CDP, 200 µM dD	2	19	405445
∆dN	2	19	426.401
0.4 mM CDP, 200 µM dD	2	19	444077
0.08 mM CDP, 200 µM dD	2	19	432896
dN	2	19	794297
0.0032 mM CDP, 200 µM dD	2	19	434017
2 mM CDP, 200 µM dD	2	19	508442
0.016 mM CDP, 200 µM dD	3	19	436672
∆dN	3	19	-493.884
0.4 mM CDP, 200 µM dD	3	19	408578
0.08 mM CDP, 200 µM dD	3	19	443701
dN	3	19	662948
0.0032 mM CDP, 200 µM dD	3	19	443860
2 mM CDP, 200 µM dD	3	19	498003
0.016 mM CDP, 200 µM dD	1	20	448163
∆dN	1	20	738.128
0.4 mM CDP, 200 µM dD	1	20	438961
0.08 mM CDP, 200 µM dD	1	20	411996
dN	1	20	811299
0.0032 mM CDP, 200 µM dD	1	20	424664
2 mM CDP, 200 µM dD	1	20	472659
0.016 mM CDP, 200 µM dD	2	20	418248
∆dN	2	20	440.966
0.4 mM CDP, 200 µM dD	2	20	458978
0.08 mM CDP, 200 µM dD	2	20	447213
dN	2	20	837193
0.0032 mM CDP, 200 µM dD	2	20	449345
2 mM CDP, 200 µM dD	2	20	528057
0.016 mM CDP, 200 µM dD	3	20	448964
∆dN	3	20	-484.29
0.4 mM CDP, 200 µM dD	3	20	423247
0.08 mM CDP, 200 µM dD	3	20	457615
dN	3	20	697827
0.0032 mM CDP, 200 µM dD	3	20	459879
2 mM CDP, 200 µM dD	3	20	517710
0.016 mM CDP, 200 µM dD	1	21	459858
∆dN	1	21	736.002
0.4 mM CDP, 200 µM dD	1	21	451894
0.08 mM CDP, 200 µM dD	1	21	424387
dN	1	21	850007
0.0032 mM CDP, 200 µM dD	1	21	437800
2 mM CDP, 200 µM dD	1	21	489273
0.016 mM CDP, 200 µM dD	2	21	429599
∆dN	2	21	446.653
0.4 mM CDP, 200 µM dD	2	21	472523
0.08 mM CDP, 200 µM dD	2	21	460810
dN	2	21	878901
0.0032 mM CDP, 200 µM dD	2	21	463648
2 mM CDP, 200 µM dD	2	21	546684
0.016 mM CDP, 200 µM dD	3	21	461426
∆dN	3	21	-507.051
0.4 mM CDP, 200 µM dD	3	21	436970
0.08 mM CDP, 200 µM dD	3	21	471978
dN	3	21	732435
0.0032 mM CDP, 200 µM dD	3	21	473115
2 mM CDP, 200 µM dD	3	21	535938
0.016 mM CDP, 200 µM dD	1	22	470505
∆dN	1	22	738.331
0.4 mM CDP, 200 µM dD	1	22	463986
0.08 mM CDP, 200 µM dD	1	22	435562
dN	1	22	887361
0.0032 mM CDP, 200 µM dD	1	22	449961
2 mM CDP, 200 µM dD	1	22	504927
0.016 mM CDP, 200 µM dD	2	22	439557
∆dN	2	22	440.974
0.4 mM CDP, 200 µM dD	2	22	485558
0.08 mM CDP, 200 µM dD	2	22	473190
dN	2	22	919093
0.0032 mM CDP, 200 µM dD	2	22	476957
2 mM CDP, 200 µM dD	2	22	563722
0.016 mM CDP, 200 µM dD	3	22	471748
∆dN	3	22	-508.875
0.4 mM CDP, 200 µM dD	3	22	449036
0.08 mM CDP, 200 µM dD	3	22	484916
dN	3	22	765028
0.0032 mM CDP, 200 µM dD	3	22	486147
2 mM CDP, 200 µM dD	3	22	553550
0.016 mM CDP, 200 µM dD	1	23	480560
∆dN	1	23	746.3
0.4 mM CDP, 200 µM dD	1	23	475309
0.08 mM CDP, 200 µM dD	1	23	445602
dN	1	23	923194
0.0032 mM CDP, 200 µM dD	1	23	460647
2 mM CDP, 200 µM dD	1	23	519463
0.016 mM CDP, 200 µM dD	2	23	449846
∆dN	2	23	448.692
0.4 mM CDP, 200 µM dD	2	23	496674
0.08 mM CDP, 200 µM dD	2	23	484178
dN	2	23	958388
0.0032 mM CDP, 200 µM dD	2	23	487868
2 mM CDP, 200 µM dD	2	23	579861
0.016 mM CDP, 200 µM dD	3	23	480876
∆dN	3	23	-492.301
0.4 mM CDP, 200 µM dD	3	23	460950
0.08 mM CDP, 200 µM dD	3	23	495519
dN	3	23	797451
0.0032 mM CDP, 200 µM dD	3	23	498287
2 mM CDP, 200 µM dD	3	23	568390
0.016 mM CDP, 200 µM dD	1	24	489566
∆dN	1	24	765.855
0.4 mM CDP, 200 µM dD	1	24	485397
0.08 mM CDP, 200 µM dD	1	24	455296
dN	1	24	957152
0.0032 mM CDP, 200 µM dD	1	24	470818
2 mM CDP, 200 µM dD	1	24	532871
0.016 mM CDP, 200 µM dD	2	24	458252
∆dN	2	24	424.694
0.4 mM CDP, 200 µM dD	2	24	507141
0.08 mM CDP, 200 µM dD	2	24	495107
dN	2	24	994849
0.0032 mM CDP, 200 µM dD	2	24	499512
2 mM CDP, 200 µM dD	2	24	594542
0.016 mM CDP, 200 µM dD	3	24	491538
∆dN	3	24	-507.968
0.4 mM CDP, 200 µM dD	3	24	471992
0.08 mM CDP, 200 µM dD	3	24	506823
dN	3	24	827165
0.0032 mM CDP, 200 µM dD	3	24	508223
2 mM CDP, 200 µM dD	3	24	583127
0.016 mM CDP, 200 µM dD	1	25	497667
∆dN	1	25	751.925
0.4 mM CDP, 200 µM dD	1	25	494632
0.08 mM CDP, 200 µM dD	1	25	464180
dN	1	25	990119
0.0032 mM CDP, 200 µM dD	1	25	479842
2 mM CDP, 200 µM dD	1	25	545166
0.016 mM CDP, 200 µM dD	2	25	465085
∆dN	2	25	422.808
0.4 mM CDP, 200 µM dD	2	25	517851
0.08 mM CDP, 200 µM dD	2	25	504538
dN	2	25	1.03111e+06
0.0032 mM CDP, 200 µM dD	2	25	508366
2 mM CDP, 200 µM dD	2	25	608679
0.016 mM CDP, 200 µM dD	3	25	501013
∆dN	3	25	-506.617
0.4 mM CDP, 200 µM dD	3	25	481266
0.08 mM CDP, 200 µM dD	3	25	515142
dN	3	25	858337
0.0032 mM CDP, 200 µM dD	3	25	518909
2 mM CDP, 200 µM dD	3	25	596716
0.016 mM CDP, 200 µM dD	1	26	505211
∆dN	1	26	753.455
0.4 mM CDP, 200 µM dD	1	26	503067
0.08 mM CDP, 200 µM dD	1	26	471692
dN	1	26	1.02119e+06
0.0032 mM CDP, 200 µM dD	1	26	487903
2 mM CDP, 200 µM dD	1	26	556729
0.016 mM CDP, 200 µM dD	2	26	473185
∆dN	2	26	413.338
0.4 mM CDP, 200 µM dD	2	26	527008
0.08 mM CDP, 200 µM dD	2	26	512704
dN	2	26	1.06416e+06
0.0032 mM CDP, 200 µM dD	2	26	516206
2 mM CDP, 200 µM dD	2	26	621358
0.016 mM CDP, 200 µM dD	3	26	507092
∆dN	3	26	-489.413
0.4 mM CDP, 200 µM dD	3	26	490533
0.08 mM CDP, 200 µM dD	3	26	524453
dN	3	26	885169
0.0032 mM CDP, 200 µM dD	3	26	527810
2 mM CDP, 200 µM dD	3	26	609373
0.016 mM CDP, 200 µM dD	1	27	511806
∆dN	1	27	743.708
0.4 mM CDP, 200 µM dD	1	27	510599
0.08 mM CDP, 200 µM dD	1	27	479128
dN	1	27	1.05001e+06
0.0032 mM CDP, 200 µM dD	1	27	495810
2 mM CDP, 200 µM dD	1	27	567536
0.016 mM CDP, 200 µM dD	2	27	479541
∆dN	2	27	393.53
0.4 mM CDP, 200 µM dD	2	27	535977
0.08 mM CDP, 200 µM dD	2	27	520825
dN	2	27	1.09682e+06
0.0032 mM CDP, 200 µM dD	2	27	525570
2 mM CDP, 200 µM dD	2	27	633029
0.016 mM CDP, 200 µM dD	3	27	514675
∆dN	3	27	-499.966
0.4 mM CDP, 200 µM dD	3	27	498528
0.08 mM CDP, 200 µM dD	3	27	531460
dN	3	27	912043
0.0032 mM CDP, 200 µM dD	3	27	535252
2 mM CDP, 200 µM dD	3	27	619633
0.016 mM CDP, 200 µM dD	1	28	517551
∆dN	1	28	759.403
0.4 mM CDP, 200 µM dD	1	28	517300
0.08 mM CDP, 200 µM dD	1	28	485444
dN	1	28	1.07786e+06
0.0032 mM CDP, 200 µM dD	1	28	503136
2 mM CDP, 200 µM dD	1	28	577086
0.016 mM CDP, 200 µM dD	2	28	484796
∆dN	2	28	384.233
0.4 mM CDP, 200 µM dD	2	28	542824
0.08 mM CDP, 200 µM dD	2	28	527983
dN	2	28	1.12772e+06
0.0032 mM CDP, 200 µM dD	2	28	534300
2 mM CDP, 200 µM dD	2	28	643055
0.016 mM CDP, 200 µM dD	3	28	522825
∆dN	3	28	-501.347
0.4 mM CDP, 200 µM dD	3	28	505630
0.08 mM CDP, 200 µM dD	3	28	538725
dN	3	28	937302
0.0032 mM CDP, 200 µM dD	3	28	541544
2 mM CDP, 200 µM dD	3	28	630659
0.016 mM CDP, 200 µM dD	1	29	522962
∆dN	1	29	728.68
0.4 mM CDP, 200 µM dD	1	29	523520
0.08 mM CDP, 200 µM dD	1	29	491331
dN	1	29	1.10404e+06
0.0032 mM CDP, 200 µM dD	1	29	509119
2 mM CDP, 200 µM dD	1	29	586085
0.016 mM CDP, 200 µM dD	2	29	490274
∆dN	2	29	369.955
0.4 mM CDP, 200 µM dD	2	29	549744
0.08 mM CDP, 200 µM dD	2	29	534790
dN	2	29	1.15663e+06
0.0032 mM CDP, 200 µM dD	2	29	540631
2 mM CDP, 200 µM dD	2	29	652970
0.016 mM CDP, 200 µM dD	3	29	528292
∆dN	3	29	-524.73
0.4 mM CDP, 200 µM dD	3	29	511289
0.08 mM CDP, 200 µM dD	3	29	544683
dN	3	29	961181
0.0032 mM CDP, 200 µM dD	3	29	548583
2 mM CDP, 200 µM dD	3	29	640625
0.016 mM CDP, 200 µM dD	1	30	527851
∆dN	1	30	740.267
0.4 mM CDP, 200 µM dD	1	30	529134
0.08 mM CDP, 200 µM dD	1	30	496573
dN	1	30	1.12872e+06
0.0032 mM CDP, 200 µM dD	1	30	514982
2 mM CDP, 200 µM dD	1	30	594351
0.016 mM CDP, 200 µM dD	2	30	495366
∆dN	2	30	365.575
0.4 mM CDP, 200 µM dD	2	30	555500
0.08 mM CDP, 200 µM dD	2	30	540010
dN	2	30	1.18537e+06
0.0032 mM CDP, 200 µM dD	2	30	546568
2 mM CDP, 200 µM dD	2	30	661458
0.016 mM CDP, 200 µM dD	3	30	533684
∆dN	3	30	-542.883
0.4 mM CDP, 200 µM dD	3	30	514763
0.08 mM CDP, 200 µM dD	3	30	550162
dN	3	30	984497
0.0032 mM CDP, 200 µM dD	3	30	554975
2 mM CDP, 200 µM dD	3	30	649240
0.016 mM CDP, 200 µM dD	1	31	532290
∆dN	1	31	719.456
0.4 mM CDP, 200 µM dD	1	31	534695
0.08 mM CDP, 200 µM dD	1	31	501482
dN	1	31	1151991
0.0032 mM CDP, 200 µM dD	1	31	520031
2 mM CDP, 200 µM dD	1	31	602176
0.016 mM CDP, 200 µM dD	2	31	498774
∆dN	2	31	319.624
0.4 mM CDP, 200 µM dD	2	31	562002
0.08 mM CDP, 200 µM dD	2	31	546167
dN	2	31	1.21174e+06
0.0032 mM CDP, 200 µM dD	2	31	551088
2 mM CDP, 200 µM dD	2	31	670142
0.016 mM CDP, 200 µM dD	3	31	539634
∆dN	3	31	-532.74
0.4 mM CDP, 200 µM dD	3	31	519295
0.08 mM CDP, 200 µM dD	3	31	555767
dN	3	31	1.00637e+06
0.0032 mM CDP, 200 µM dD	3	31	560765
2 mM CDP, 200 µM dD	3	31	656289
0.016 mM CDP, 200 µM dD	1	32	536332
∆dN	1	32	741.797
0.4 mM CDP, 200 µM dD	1	32	539410
0.08 mM CDP, 200 µM dD	1	32	505771
dN	1	32	1.17442e+06
0.0032 mM CDP, 200 µM dD	1	32	524904
2 mM CDP, 200 µM dD	1	32	609236
0.016 mM CDP, 200 µM dD	2	32	502976
∆dN	2	32	327.898
0.4 mM CDP, 200 µM dD	2	32	566561
0.08 mM CDP, 200 µM dD	2	32	550970
dN	2	32	1.23697e+06
0.0032 mM CDP, 200 µM dD	2	32	557103
2 mM CDP, 200 µM dD	2	32	676666
0.016 mM CDP, 200 µM dD	3	32	544127
∆dN	3	32	-535.985
0.4 mM CDP, 200 µM dD	3	32	524187
0.08 mM CDP, 200 µM dD	3	32	559797
dN	3	32	1.02763e+06
0.0032 mM CDP, 200 µM dD	3	32	565138
2 mM CDP, 200 µM dD	3	32	664012
0.016 mM CDP, 200 µM dD	1	33	539667
∆dN	1	33	732.315
0.4 mM CDP, 200 µM dD	1	33	543559
0.08 mM CDP, 200 µM dD	1	33	509570
dN	1	33	1.19515e+06
0.0032 mM CDP, 200 µM dD	1	33	528840
2 mM CDP, 200 µM dD	1	33	615786
0.016 mM CDP, 200 µM dD	2	33	506621
∆dN	2	33	322.173
0.4 mM CDP, 200 µM dD	2	33	571117
0.08 mM CDP, 200 µM dD	2	33	555155
dN	2	33	1.26011e+06
0.0032 mM CDP, 200 µM dD	2	33	560564
2 mM CDP, 200 µM dD	2	33	684426
0.016 mM CDP, 200 µM dD	3	33	547760
∆dN	3	33	-528.538
0.4 mM CDP, 200 µM dD	3	33	527756
0.08 mM CDP, 200 µM dD	3	33	562645
dN	3	33	1.04506e+06
0.0032 mM CDP, 200 µM dD	3	33	568448
2 mM CDP, 200 µM dD	3	33	670558
0.016 mM CDP, 200 µM dD	1	34	543132
∆dN	1	34	727.44
0.4 mM CDP, 200 µM dD	1	34	547250
0.08 mM CDP, 200 µM dD	1	34	512673
dN	1	34	1.21334e+06
0.0032 mM CDP, 200 µM dD	1	34	533300
2 mM CDP, 200 µM dD	1	34	621900
0.016 mM CDP, 200 µM dD	2	34	510317
∆dN	2	34	322.342
0.4 mM CDP, 200 µM dD	2	34	574530
0.08 mM CDP, 200 µM dD	2	34	557975
dN	2	34	1.28225e+06
0.0032 mM CDP, 200 µM dD	2	34	564851
2 mM CDP, 200 µM dD	2	34	690278
0.016 mM CDP, 200 µM dD	3	34	549879
∆dN	3	34	-563.578
0.4 mM CDP, 200 µM dD	3	34	531793
0.08 mM CDP, 200 µM dD	3	34	568415
dN	3	34	1.06378e+06
0.0032 mM CDP, 200 µM dD	3	34	573712
2 mM CDP, 200 µM dD	3	34	676816
0.016 mM CDP, 200 µM dD	1	35	545579
∆dN	1	35	720.785
0.4 mM CDP, 200 µM dD	1	35	550912
0.08 mM CDP, 200 µM dD	1	35	516143
dN	1	35	1.23051e+06
0.0032 mM CDP, 200 µM dD	1	35	536152
2 mM CDP, 200 µM dD	1	35	627396
0.016 mM CDP, 200 µM dD	2	35	512348
∆dN	2	35	310.618
0.4 mM CDP, 200 µM dD	2	35	579358
0.08 mM CDP, 200 µM dD	2	35	562193
dN	2	35	1301994
0.0032 mM CDP, 200 µM dD	2	35	568442
2 mM CDP, 200 µM dD	2	35	696220
0.016 mM CDP, 200 µM dD	3	35	553344
∆dN	3	35	-548.297
0.4 mM CDP, 200 µM dD	3	35	535101
0.08 mM CDP, 200 µM dD	3	35	570999
dN	3	35	1.08006e+06
0.0032 mM CDP, 200 µM dD	3	35	577028
2 mM CDP, 200 µM dD	3	35	683098
0.016 mM CDP, 200 µM dD	1	36	547690
∆dN	1	36	711.095
0.4 mM CDP, 200 µM dD	1	36	553434
0.08 mM CDP, 200 µM dD	1	36	518652
dN	1	36	1.24701e+06
0.0032 mM CDP, 200 µM dD	1	36	539490
2 mM CDP, 200 µM dD	1	36	632433
0.016 mM CDP, 200 µM dD	2	36	514969
∆dN	2	36	291.171
0.4 mM CDP, 200 µM dD	2	36	581637
0.08 mM CDP, 200 µM dD	2	36	564911
dN	2	36	1.32114e+06
0.0032 mM CDP, 200 µM dD	2	36	572099
2 mM CDP, 200 µM dD	2	36	701180
0.016 mM CDP, 200 µM dD	3	36	553701
∆dN	3	36	-562.425
0.4 mM CDP, 200 µM dD	3	36	537911
0.08 mM CDP, 200 µM dD	3	36	573429
dN	3	36	1.09403e+06
0.0032 mM CDP, 200 µM dD	3	36	577511
2 mM CDP, 200 µM dD	3	36	687764
0.016 mM CDP, 200 µM dD	1	37	550024
∆dN	1	37	698.481
0.4 mM CDP, 200 µM dD	1	37	556139
0.08 mM CDP, 200 µM dD	1	37	520963
dN	1	37	1.26179e+06
0.0032 mM CDP, 200 µM dD	1	37	542137
2 mM CDP, 200 µM dD	1	37	636653
0.016 mM CDP, 200 µM dD	2	37	516749
∆dN	2	37	290.472
0.4 mM CDP, 200 µM dD	2	37	584942
0.08 mM CDP, 200 µM dD	2	37	567886
dN	2	37	1339394
0.0032 mM CDP, 200 µM dD	2	37	574713
2 mM CDP, 200 µM dD	2	37	705573
0.016 mM CDP, 200 µM dD	3	37	558474
∆dN	3	37	-564.192
0.4 mM CDP, 200 µM dD	3	37	540846
0.08 mM CDP, 200 µM dD	3	37	576273
dN	3	37	1.10979e+06
0.0032 mM CDP, 200 µM dD	3	37	581124
2 mM CDP, 200 µM dD	3	37	692418
0.016 mM CDP, 200 µM dD	1	38	551542
∆dN	1	38	709.298
0.4 mM CDP, 200 µM dD	1	38	558465
0.08 mM CDP, 200 µM dD	1	38	522717
dN	1	38	1.27468e+06
0.0032 mM CDP, 200 µM dD	1	38	544466
2 mM CDP, 200 µM dD	1	38	640515
0.016 mM CDP, 200 µM dD	2	38	520290
∆dN	2	38	249.448
0.4 mM CDP, 200 µM dD	2	38	587269
0.08 mM CDP, 200 µM dD	2	38	569049
dN	2	38	1.35476e+06
0.0032 mM CDP, 200 µM dD	2	38	576345
2 mM CDP, 200 µM dD	2	38	709470
0.016 mM CDP, 200 µM dD	3	38	559576
∆dN	3	38	-578.239
0.4 mM CDP, 200 µM dD	3	38	542918
0.08 mM CDP, 200 µM dD	3	38	578988
dN	3	38	1122292
0.0032 mM CDP, 200 µM dD	3	38	585414
2 mM CDP, 200 µM dD	3	38	696740
0.016 mM CDP, 200 µM dD	1	39	553498
∆dN	1	39	701.929
0.4 mM CDP, 200 µM dD	1	39	560399
0.08 mM CDP, 200 µM dD	1	39	524395
dN	1	39	1.28675e+06
0.0032 mM CDP, 200 µM dD	1	39	546166
2 mM CDP, 200 µM dD	1	39	644684
0.016 mM CDP, 200 µM dD	2	39	521088
∆dN	2	39	235.373
0.4 mM CDP, 200 µM dD	2	39	589376
0.08 mM CDP, 200 µM dD	2	39	570949
dN	2	39	1370316
0.0032 mM CDP, 200 µM dD	2	39	577421
2 mM CDP, 200 µM dD	2	39	713785
0.016 mM CDP, 200 µM dD	3	39	561058
∆dN	3	39	-573.567
0.4 mM CDP, 200 µM dD	3	39	544602
0.08 mM CDP, 200 µM dD	3	39	580641
dN	3	39	1.13514e+06
0.0032 mM CDP, 200 µM dD	3	39	586653
2 mM CDP, 200 µM dD	3	39	700098
0.016 mM CDP, 200 µM dD	1	40	554534
∆dN	1	40	685.486
0.4 mM CDP, 200 µM dD	1	40	561812
0.08 mM CDP, 200 µM dD	1	40	525875
dN	1	40	1.29778e+06
0.0032 mM CDP, 200 µM dD	1	40	548280
2 mM CDP, 200 µM dD	1	40	648202
0.016 mM CDP, 200 µM dD	2	40	522714
∆dN	2	40	251.695
0.4 mM CDP, 200 µM dD	2	40	590762
0.08 mM CDP, 200 µM dD	2	40	572456
dN	2	40	1.38302e+06
0.0032 mM CDP, 200 µM dD	2	40	579802
2 mM CDP, 200 µM dD	2	40	717438
0.016 mM CDP, 200 µM dD	3	40	562027
∆dN	3	40	-619.281
0.4 mM CDP, 200 µM dD	3	40	546537
0.08 mM CDP, 200 µM dD	3	40	581763
dN	3	40	1.14533e+06
0.0032 mM CDP, 200 µM dD	3	40	588772
2 mM CDP, 200 µM dD	3	40	703483
0.016 mM CDP, 200 µM dD	1	41	555405
∆dN	1	41	680.125
0.4 mM CDP, 200 µM dD	1	41	563264
0.08 mM CDP, 200 µM dD	1	41	527101
dN	1	41	1.30707e+06
0.0032 mM CDP, 200 µM dD	1	41	549206
2 mM CDP, 200 µM dD	1	41	650874
0.016 mM CDP, 200 µM dD	2	41	523053
∆dN	2	41	224.039
0.4 mM CDP, 200 µM dD	2	41	592931
0.08 mM CDP, 200 µM dD	2	41	574593
dN	2	41	1.39523e+06
0.0032 mM CDP, 200 µM dD	2	41	580841
2 mM CDP, 200 µM dD	2	41	719797
0.016 mM CDP, 200 µM dD	3	41	564442
∆dN	3	41	-592.476
0.4 mM CDP, 200 µM dD	3	41	547443
0.08 mM CDP, 200 µM dD	3	41	581978
dN	3	41	1.15542e+06
0.0032 mM CDP, 200 µM dD	3	41	586831
2 mM CDP, 200 µM dD	3	41	706616
0.016 mM CDP, 200 µM dD	1	42	555876
∆dN	1	42	659.068
0.4 mM CDP, 200 µM dD	1	42	564353
0.08 mM CDP, 200 µM dD	1	42	527874
dN	1	42	1.31557e+06
0.0032 mM CDP, 200 µM dD	1	42	550469
2 mM CDP, 200 µM dD	1	42	653464
0.016 mM CDP, 200 µM dD	2	42	524350
∆dN	2	42	188.882
0.4 mM CDP, 200 µM dD	2	42	594107
0.08 mM CDP, 200 µM dD	2	42	575669
dN	2	42	1.40624e+06
0.0032 mM CDP, 200 µM dD	2	42	581916
2 mM CDP, 200 µM dD	2	42	721885
0.016 mM CDP, 200 µM dD	3	42	564186
∆dN	3	42	-616.562
0.4 mM CDP, 200 µM dD	3	42	548247
0.08 mM CDP, 200 µM dD	3	42	582760
dN	3	42	1.16551e+06
0.0032 mM CDP, 200 µM dD	3	42	588750
2 mM CDP, 200 µM dD	3	42	708835
0.016 mM CDP, 200 µM dD	1	43	556257
∆dN	1	43	664.939
0.4 mM CDP, 200 µM dD	1	43	564762
0.08 mM CDP, 200 µM dD	1	43	528475
dN	1	43	1.32271e+06
0.0032 mM CDP, 200 µM dD	1	43	551217
2 mM CDP, 200 µM dD	1	43	655478
0.016 mM CDP, 200 µM dD	2	43	525716
∆dN	2	43	206.651
0.4 mM CDP, 200 µM dD	2	43	594348
0.08 mM CDP, 200 µM dD	2	43	576093
dN	2	43	1415589
0.0032 mM CDP, 200 µM dD	2	43	582515
2 mM CDP, 200 µM dD	2	43	723659
0.016 mM CDP, 200 µM dD	3	43	564990
∆dN	3	43	-618.449
0.4 mM CDP, 200 µM dD	3	43	548948
0.08 mM CDP, 200 µM dD	3	43	581323
dN	3	43	1.17082e+06
0.0032 mM CDP, 200 µM dD	3	43	588776
2 mM CDP, 200 µM dD	3	43	710590
0.016 mM CDP, 200 µM dD	1	44	556450
∆dN	1	44	644.071
0.4 mM CDP, 200 µM dD	1	44	565282
0.08 mM CDP, 200 µM dD	1	44	528578
dN	1	44	1.32897e+06
0.0032 mM CDP, 200 µM dD	1	44	551961
2 mM CDP, 200 µM dD	1	44	657965
0.016 mM CDP, 200 µM dD	2	44	525871
∆dN	2	44	194.269
0.4 mM CDP, 200 µM dD	2	44	594988
0.08 mM CDP, 200 µM dD	2	44	575364
dN	2	44	1.4242e+06
0.0032 mM CDP, 200 µM dD	2	44	582698
2 mM CDP, 200 µM dD	2	44	725646
0.016 mM CDP, 200 µM dD	3	44	564344
∆dN	3	44	-629.51
0.4 mM CDP, 200 µM dD	3	44	549384
0.08 mM CDP, 200 µM dD	3	44	582944
dN	3	44	1.17827e+06
0.0032 mM CDP, 200 µM dD	3	44	588834
2 mM CDP, 200 µM dD	3	44	712416
0.016 mM CDP, 200 µM dD	1	45	556671
∆dN	1	45	640.177
0.4 mM CDP, 200 µM dD	1	45	565696
0.08 mM CDP, 200 µM dD	1	45	528851
dN	1	45	1.33436e+06
0.0032 mM CDP, 200 µM dD	1	45	552108
2 mM CDP, 200 µM dD	1	45	659578
0.016 mM CDP, 200 µM dD	2	45	526152
∆dN	2	45	169.488
0.4 mM CDP, 200 µM dD	2	45	595141
0.08 mM CDP, 200 µM dD	2	45	575649
dN	2	45	1431111
0.0032 mM CDP, 200 µM dD	2	45	583011
2 mM CDP, 200 µM dD	2	45	727085
0.016 mM CDP, 200 µM dD	3	45	563703
∆dN	3	45	-628.649
0.4 mM CDP, 200 µM dD	3	45	549933
0.08 mM CDP, 200 µM dD	3	45	585223
dN	3	45	1.18354e+06
0.0032 mM CDP, 200 µM dD	3	45	589655
2 mM CDP, 200 µM dD	3	45	714790
0.016 mM CDP, 200 µM dD	1	46	556587
∆dN	1	46	639.46
0.4 mM CDP, 200 µM dD	1	46	565946
0.08 mM CDP, 200 µM dD	1	46	528792
dN	1	46	1.33815e+06
0.0032 mM CDP, 200 µM dD	1	46	552015
2 mM CDP, 200 µM dD	1	46	661011
0.016 mM CDP, 200 µM dD	2	46	525571
∆dN	2	46	135.964
0.4 mM CDP, 200 µM dD	2	46	596323
0.08 mM CDP, 200 µM dD	2	46	576302
dN	2	46	1.43717e+06
0.0032 mM CDP, 200 µM dD	2	46	582396
2 mM CDP, 200 µM dD	2	46	728807
0.016 mM CDP, 200 µM dD	3	46	566043
∆dN	3	46	-623.702
0.4 mM CDP, 200 µM dD	3	46	549972
0.08 mM CDP, 200 µM dD	3	46	583031
dN	3	46	1.18744e+06
0.0032 mM CDP, 200 µM dD	3	46	589864
2 mM CDP, 200 µM dD	3	46	715372
0.016 mM CDP, 200 µM dD	1	47	556233
∆dN	1	47	615.187
0.4 mM CDP, 200 µM dD	1	47	565815
0.08 mM CDP, 200 µM dD	1	47	528422
dN	1	47	1.34148e+06
0.0032 mM CDP, 200 µM dD	1	47	552011
2 mM CDP, 200 µM dD	1	47	661877
0.016 mM CDP, 200 µM dD	2	47	525853
∆dN	2	47	110.024
0.4 mM CDP, 200 µM dD	2	47	596328
0.08 mM CDP, 200 µM dD	2	47	575435
dN	2	47	1.44191e+06
0.0032 mM CDP, 200 µM dD	2	47	581855
2 mM CDP, 200 µM dD	2	47	728830
0.016 mM CDP, 200 µM dD	3	47	565032
∆dN	3	47	-657.442
0.4 mM CDP, 200 µM dD	3	47	549614
0.08 mM CDP, 200 µM dD	3	47	584267
dN	3	47	1.19128e+06
0.0032 mM CDP, 200 µM dD	3	47	590995
2 mM CDP, 200 µM dD	3	47	715888
0.016 mM CDP, 200 µM dD	1	48	555443
∆dN	1	48	628.742
0.4 mM CDP, 200 µM dD	1	48	565456
0.08 mM CDP, 200 µM dD	1	48	528148
dN	1	48	1.34403e+06
0.0032 mM CDP, 200 µM dD	1	48	551492
2 mM CDP, 200 µM dD	1	48	663076
0.016 mM CDP, 200 µM dD	2	48	526282
∆dN	2	48	135.239
0.4 mM CDP, 200 µM dD	2	48	595156
0.08 mM CDP, 200 µM dD	2	48	575541
dN	2	48	1.44662e+06
0.0032 mM CDP, 200 µM dD	2	48	581916
2 mM CDP, 200 µM dD	2	48	729389
0.016 mM CDP, 200 µM dD	3	48	564200
∆dN	3	48	-680.309
0.4 mM CDP, 200 µM dD	3	48	549367
0.08 mM CDP, 200 µM dD	3	48	581722
dN	3	48	1.19728e+06
0.0032 mM CDP, 200 µM dD	3	48	589356
2 mM CDP, 200 µM dD	3	48	716566
0.016 mM CDP, 200 µM dD	1	49	555274
∆dN	1	49	599.2
0.4 mM CDP, 200 µM dD	1	49	564988
0.08 mM CDP, 200 µM dD	1	49	527162
dN	1	49	1.34602e+06
0.0032 mM CDP, 200 µM dD	1	49	550972
2 mM CDP, 200 µM dD	1	49	663613
0.016 mM CDP, 200 µM dD	2	49	525335
∆dN	2	49	105.334
0.4 mM CDP, 200 µM dD	2	49	595110
0.08 mM CDP, 200 µM dD	2	49	574280
dN	2	49	1.44971e+06
0.0032 mM CDP, 200 µM dD	2	49	580280
2 mM CDP, 200 µM dD	2	49	730108
0.016 mM CDP, 200 µM dD	3	49	565159
∆dN	3	49	-669.674
0.4 mM CDP, 200 µM dD	3	49	548283
0.08 mM CDP, 200 µM dD	3	49	582735
dN	3	49	1.19942e+06
0.0032 mM CDP, 200 µM dD	3	49	589412
2 mM CDP, 200 µM dD	3	49	716637
0.016 mM CDP, 200 µM dD	1	50	554039
∆dN	1	50	617.106
0.4 mM CDP, 200 µM dD	1	50	563793
0.08 mM CDP, 200 µM dD	1	50	526613
dN	1	50	1.34659e+06
0.0032 mM CDP, 200 µM dD	1	50	550090
2 mM CDP, 200 µM dD	1	50	663475
0.016 mM CDP, 200 µM dD	2	50	525061
∆dN	2	50	88.5339
0.4 mM CDP, 200 µM dD	2	50	593598
0.08 mM CDP, 200 µM dD	2	50	573336
dN	2	50	1.45147e+06
0.0032 mM CDP, 200 µM dD	2	50	580168
2 mM CDP, 200 µM dD	2	50	730044
0.016 mM CDP, 200 µM dD	3	50	562141
∆dN	3	50	-682
0.4 mM CDP, 200 µM dD	3	50	547451
0.08 mM CDP, 200 µM dD	3	50	580421
dN	3	50	1.19799e+06
0.0032 mM CDP, 200 µM dD	3	50	586326
2 mM CDP, 200 µM dD	3	50	716909
0.016 mM CDP, 200 µM dD	1	51	553290
∆dN	1	51	578.847
0.4 mM CDP, 200 µM dD	1	51	563381
0.08 mM CDP, 200 µM dD	1	51	525538
dN	1	51	1347354
0.0032 mM CDP, 200 µM dD	1	51	549668
2 mM CDP, 200 µM dD	1	51	663566
0.016 mM CDP, 200 µM dD	2	51	524014
∆dN	2	51	60.0244
0.4 mM CDP, 200 µM dD	2	51	593642
0.08 mM CDP, 200 µM dD	2	51	572667
dN	2	51	1.45466e+06
0.0032 mM CDP, 200 µM dD	2	51	578332
2 mM CDP, 200 µM dD	2	51	729631
0.016 mM CDP, 200 µM dD	3	51	563120
∆dN	3	51	-681.434
0.4 mM CDP, 200 µM dD	3	51	547176
0.08 mM CDP, 200 µM dD	3	51	579537
dN	3	51	1.20264e+06
0.0032 mM CDP, 200 µM dD	3	51	586028
2 mM CDP, 200 µM dD	3	51	716659
0.016 mM CDP, 200 µM dD	1	52	552294
∆dN	1	52	577.111
0.4 mM CDP, 200 µM dD	1	52	562004
0.08 mM CDP, 200 µM dD	1	52	524457
dN	1	52	1.34742e+06
0.0032 mM CDP, 200 µM dD	1	52	549041
2 mM CDP, 200 µM dD	1	52	663695
0.016 mM CDP, 200 µM dD	2	52	523753
∆dN	2	52	72.203
0.4 mM CDP, 200 µM dD	2	52	591888
0.08 mM CDP, 200 µM dD	2	52	571123
dN	2	52	1.4566e+06
0.0032 mM CDP, 200 µM dD	2	52	577422
2 mM CDP, 200 µM dD	2	52	729018
0.016 mM CDP, 200 µM dD	3	52	560408
∆dN	3	52	-720.203
0.4 mM CDP, 200 µM dD	3	52	546167
0.08 mM CDP, 200 µM dD	3	52	579376
dN	3	52	1.20302e+06
0.0032 mM CDP, 200 µM dD	3	52	584731
2 mM CDP, 200 µM dD	3	52	716580
0.016 mM CDP, 200 µM dD	1	53	551080
∆dN	1	53	587.826
0.4 mM CDP, 200 µM dD	1	53	561149
0.08 mM CDP, 200 µM dD	1	53	523294
dN	1	53	1.3462e+06
0.0032 mM CDP, 200 µM dD	1	53	547662
2 mM CDP, 200 µM dD	1	53	663244
0.016 mM CDP, 200 µM dD	2	53	522607
∆dN	2	53	41.1011
0.4 mM CDP, 200 µM dD	2	53	591131
0.08 mM CDP, 200 µM dD	2	53	569931
dN	2	53	1.45645e+06
0.0032 mM CDP, 200 µM dD	2	53	575918
2 mM CDP, 200 µM dD	2	53	728324
0.016 mM CDP, 200 µM dD	3	53	559765
∆dN	3	53	-703.456
0.4 mM CDP, 200 µM dD	3	53	544848
0.08 mM CDP, 200 µM dD	3	53	578725
dN	3	53	1203569
0.0032 mM CDP, 200 µM dD	3	53	583250
2 mM CDP, 200 µM dD	3	53	715700
0.016 mM CDP, 200 µM dD	1	54	549989
∆dN	1	54	569.478
0.4 mM CDP, 200 µM dD	1	54	559867
0.08 mM CDP, 200 µM dD	1	54	522126
dN	1	54	1.34616e+06
0.0032 mM CDP, 200 µM dD	1	54	547308
2 mM CDP, 200 µM dD	1	54	663156
0.016 mM CDP, 200 µM dD	2	54	522563
∆dN	2	54	57.6192
0.4 mM CDP, 200 µM dD	2	54	589838
0.08 mM CDP, 200 µM dD	2	54	568358
dN	2	54	1.45753e+06
0.0032 mM CDP, 200 µM dD	2	54	575027
2 mM CDP, 200 µM dD	2	54	727482
0.016 mM CDP, 200 µM dD	3	54	557655
∆dN	3	54	-716.954
0.4 mM CDP, 200 µM dD	3	54	543791
0.08 mM CDP, 200 µM dD	3	54	576792
dN	3	54	1.20408e+06
0.0032 mM CDP, 200 µM dD	3	54	580714
2 mM CDP, 200 µM dD	3	54	714588
0.016 mM CDP, 200 µM dD	1	55	548676
∆dN	1	55	578.199
0.4 mM CDP, 200 µM dD	1	55	558426
0.08 mM CDP, 200 µM dD	1	55	520633
dN	1	55	1.34398e+06
0.0032 mM CDP, 200 µM dD	1	55	545753
2 mM CDP, 200 µM dD	1	55	662231
0.016 mM CDP, 200 µM dD	2	55	521537
∆dN	2	55	46.0598
0.4 mM CDP, 200 µM dD	2	55	588208
0.08 mM CDP, 200 µM dD	2	55	567121
dN	2	55	1.45774e+06
0.0032 mM CDP, 200 µM dD	2	55	572979
2 mM CDP, 200 µM dD	2	55	726616
0.016 mM CDP, 200 µM dD	3	55	557380
∆dN	3	55	-729.106
0.4 mM CDP, 200 µM dD	3	55	542517
0.08 mM CDP, 200 µM dD	3	55	575276
dN	3	55	1.20317e+06
0.0032 mM CDP, 200 µM dD	3	55	579985
2 mM CDP, 200 µM dD	3	55	714839
0.016 mM CDP, 200 µM dD	1	56	547206
∆dN	1	56	569.055
0.4 mM CDP, 200 µM dD	1	56	556968
0.08 mM CDP, 200 µM dD	1	56	519332
dN	1	56	1.34278e+06
0.0032 mM CDP, 200 µM dD	1	56	544142
2 mM CDP, 200 µM dD	1	56	661364
0.016 mM CDP, 200 µM dD	2	56	519931
∆dN	2	56	12.9734
0.4 mM CDP, 200 µM dD	2	56	586805
0.08 mM CDP, 200 µM dD	2	56	565802
dN	2	56	1458393
0.0032 mM CDP, 200 µM dD	2	56	572247
2 mM CDP, 200 µM dD	2	56	724915
0.016 mM CDP, 200 µM dD	3	56	555028
∆dN	3	56	-735.21
0.4 mM CDP, 200 µM dD	3	56	541067
0.08 mM CDP, 200 µM dD	3	56	573556
dN	3	56	1.20436e+06
0.0032 mM CDP, 200 µM dD	3	56	578967
2 mM CDP, 200 µM dD	3	56	713342
0.016 mM CDP, 200 µM dD	1	57	545540
∆dN	1	57	541.776
0.4 mM CDP, 200 µM dD	1	57	555801
0.08 mM CDP, 200 µM dD	1	57	518042
dN	1	57	1340970
0.0032 mM CDP, 200 µM dD	1	57	543282
2 mM CDP, 200 µM dD	1	57	660529
0.016 mM CDP, 200 µM dD	2	57	518551
∆dN	2	57	-6.1415
0.4 mM CDP, 200 µM dD	2	57	586041
0.08 mM CDP, 200 µM dD	2	57	564909
dN	2	57	1457640
0.0032 mM CDP, 200 µM dD	2	57	570307
2 mM CDP, 200 µM dD	2	57	723960
0.016 mM CDP, 200 µM dD	3	57	553917
∆dN	3	57	-748.489
0.4 mM CDP, 200 µM dD	3	57	539732
0.08 mM CDP, 200 µM dD	3	57	571301
dN	3	57	1.20424e+06
0.0032 mM CDP, 200 µM dD	3	57	576867
2 mM CDP, 200 µM dD	3	57	711828
0.016 mM CDP, 200 µM dD	1	58	544419
∆dN	1	58	540.962
0.4 mM CDP, 200 µM dD	1	58	554419
0.08 mM CDP, 200 µM dD	1	58	516440
dN	1	58	1.33903e+06
0.0032 mM CDP, 200 µM dD	1	58	542065
2 mM CDP, 200 µM dD	1	58	659748
0.016 mM CDP, 200 µM dD	2	58	518404
∆dN	2	58	-30.6596
0.4 mM CDP, 200 µM dD	2	58	584174
0.08 mM CDP, 200 µM dD	2	58	562240
dN	2	58	1.45716e+06
0.0032 mM CDP, 200 µM dD	2	58	567819
2 mM CDP, 200 µM dD	2	58	722544
0.016 mM CDP, 200 µM dD	3	58	552840
∆dN	3	58	-730.072
0.4 mM CDP, 200 µM dD	3	58	538475
0.08 mM CDP, 200 µM dD	3	58	570634
dN	3	58	1.20307e+06
0.0032 mM CDP, 200 µM dD	3	58	577100
2 mM CDP, 200 µM dD	3	58	710420
0.016 mM CDP, 200 µM dD	1	59	543209
∆dN	1	59	536.775
0.4 mM CDP, 200 µM dD	1	59	552626
0.08 mM CDP, 200 µM dD	1	59	515023
dN	1	59	1337495
0.0032 mM CDP, 200 µM dD	1	59	540466
2 mM CDP, 200 µM dD	1	59	658342
0.016 mM CDP, 200 µM dD	2	59	517084
∆dN	2	59	-8.9273
0.4 mM CDP, 200 µM dD	2	59	581975
0.08 mM CDP, 200 µM dD	2	59	560706
dN	2	59	1.4559e+06
0.0032 mM CDP, 200 µM dD	2	59	566537
2 mM CDP, 200 µM dD	2	59	720653
0.016 mM CDP, 200 µM dD	3	59	550688
∆dN	3	59	-768.842
0.4 mM CDP, 200 µM dD	3	59	536616
0.08 mM CDP, 200 µM dD	3	59	567511
dN	3	59	1.20203e+06
0.0032 mM CDP, 200 µM dD	3	59	573395
2 mM CDP, 200 µM dD	3	59	709137
0.016 mM CDP, 200 µM dD	1	60	541110
∆dN	1	60	540.034
0.4 mM CDP, 200 µM dD	1	60	551172
0.08 mM CDP, 200 µM dD	1	60	513481
dN	1	60	1.335e+06
0.0032 mM CDP, 200 µM dD	1	60	539195
2 mM CDP, 200 µM dD	1	60	657165
0.016 mM CDP, 200 µM dD	2	60	516430
∆dN	2	60	-25.9743
0.4 mM CDP, 200 µM dD	2	60	580789
0.08 mM CDP, 200 µM dD	2	60	559010
dN	2	60	1.45581e+06
0.0032 mM CDP, 200 µM dD	2	60	564779
2 mM CDP, 200 µM dD	2	60	718823
0.016 mM CDP, 200 µM dD	3	60	549435
∆dN	3	60	-765.472
0.4 mM CDP, 200 µM dD	3	60	535146
0.08 mM CDP, 200 µM dD	3	60	566202
dN	3	60	1.20238e+06
0.0032 mM CDP, 200 µM dD	3	60	572898
2 mM CDP, 200 µM dD	3	60	707474

## Sheet: Fig_S7B_S7D
Figures S7B, S7D
CDP Titration						dDTPs Titration
Sample	Replicate	Max RFU	Apparent Rate (Norm. RFU / min)			Sample	Replicate	Max RFU	Apparent Rate (Norm. RFU / min)
0.0032 mM CDP, 200 µM dD	1	552108	0.00312557			2 mM CDP, 0.32 µM dD	1	71849.2	0.000830383
0.0032 mM CDP, 200 µM dD	2	583011	0.0033287			2 mM CDP, 0.32 µM dD	2	70269.7	0.00082372
0.0032 mM CDP, 200 µM dD	3	590995	0.00343802			2 mM CDP, 0.32 µM dD	3	67512	0.000767465
0.016 mM CDP, 200 µM dD	1	556671	0.00343835			2 mM CDP, 1.6 µM dD	1	322904	0.00250268
0.016 mM CDP, 200 µM dD	2	526282	0.00320999			2 mM CDP, 1.6 µM dD	2	368625	0.00287289
0.016 mM CDP, 200 µM dD	3	566043	0.00350049			2 mM CDP, 1.6 µM dD	3	346440	0.00269242
0.08 mM CDP, 200 µM dD	1	528851	0.00309159			2 mM CDP, 200 µM dD	1	663695	0.00334946
0.08 mM CDP, 200 µM dD	2	576302	0.00335683			2 mM CDP, 200 µM dD	2	730108	0.00379784
0.08 mM CDP, 200 µM dD	3	585223	0.00345086			2 mM CDP, 200 µM dD	3	716909	0.00372406
0.4 mM CDP, 200 µM dD	1	565946	0.00329945			2 mM CDP, 40 µM dD	1	558168	0.00304056
0.4 mM CDP, 200 µM dD	2	596328	0.00343972			2 mM CDP, 40 µM dD	2	597188	0.00330172
0.4 mM CDP, 200 µM dD	3	549972	0.00311028			2 mM CDP, 40 µM dD	3	575886	0.0032127
2 mM CDP, 200 µM dD	1	663695	0.00334946			2 mM CDP, 8 µM dD	1	547797	0.00314769
2 mM CDP, 200 µM dD	2	730108	0.00379784			2 mM CDP, 8 µM dD	2	595966	0.00341362
2 mM CDP, 200 µM dD	3	716909	0.00372406			2 mM CDP, 8 µM dD	3	588679	0.00338089
dN	1	1.34742e+06	0.00550917			dN	1	1.34742e+06	0.00550917
dN	2	1458393	0.00567464			dN	2	1458393	0.00567464
dN	3	1.20436e+06	0.00471956			dN	3	1.20436e+06	0.00471956
∆CDP, 200 µM dDTPs	1	765.855	9.55277e-06			2 mM CDP, ∆dDTPs	1	765.855	9.55277e-06
∆CDP, 200 µM dDTPs	2	454.589	3.41939e-05			2 mM CDP, ∆dDTPs	2	454.589	3.41939e-05
∆CDP, 200 µM dDTPs	3	-484.29	1.7593e-05			2 mM CDP, ∆dDTPs	3	-484.29	1.7593e-05

## Sheet: Fig_S8A
Figures S8A
Sample	Replicate	Max RFU	Apparent Rate (Norm. RFU / min)
ADP, dBTPs	1	1.28976e+06	0.00347721
ADP, dBTPs	2	1.24718e+06	0.00334321
ADP, dBTPs	3	1.24935e+06	0.0033005
CDP, dDTPs	1	1.19483e+06	0.00314237
CDP, dDTPs	2	1.20461e+06	0.00322535
CDP, dDTPs	3	1.20998e+06	0.00316852
GDP, dHTPs	1	1.28741e+06	0.00344238
GDP, dHTPs	2	1.31213e+06	0.0035802
GDP, dHTPs	3	1.34968e+06	0.00359117
UDP, dVTPs	1	1.21412e+06	0.00327025
UDP, dVTPs	2	1.21985e+06	0.00328025
UDP, dVTPs	3	1.24294e+06	0.00335593
∆RNR, dDTPs	1	-1957.1	-5.86e-16
∆RNR, dDTPs	2	-1606.55	1.55e-16
∆RNR, dDTPs	3	-992.387	1.64e-09
∆RNR, dNTPs	1	1.95909e+06	0.0047196
∆RNR, dNTPs	2	1.97555e+06	0.00483184
∆RNR, dNTPs	3	1.98173e+06	0.00475067

[truncated: 10 more sheets: Fig_S9A, Fig_S9B, Fig_3B_3C_S9C, Fig_S10A_S10B, Fig_S11A, Fig_S11B, Fig_4A, Fig_4B, Fig_4C, Fig_S12]
